# Supplementary material for: Co-expression and Transcriptome Analysis of Marchantia polymorpha Transcription Factors Supports Class C ARFs as Independent Actors of an Ancient Auxin Regulatory Module
Source: Front Plant Sci. 2018 Oct 1;9:1345. doi: 10.3389/fpls.2018.01345 (PMC6174852; doi:10.3389/fpls.2018.01345)
Supplement: TABLE S1 — TFs, MIRs and hormonal genes and accession numbers used in this paper. [file Data_Sheet_1.xlsx]

## Sheet: TS1
Accession	Protein name
Mapoly0029s0079	MpAlfin1
Mapoly0065s0031	MpAlfin2
Mapoly0001s0341	MpERF1
Mapoly0008s0071	MpAP2L1/MpANT
Mapoly0009s0013	MpAP2L2
Mapoly0009s0061	MpERF2
Mapoly0020s0001	MpERF3
Mapoly0023s0075	MpERF4
Mapoly0026s0095	MpERF5
Mapoly0026s0097	MpERF6
Mapoly0034s0029	MpERF7
Mapoly0038s0075	MpERF8
Mapoly0041s0025	MpERF9
Mapoly0046s0038	MpERF10
Mapoly0048s0045	MpAP2L3
Mapoly0051s0040	MpERF11
Mapoly0053s0002	MpERF12
Mapoly0060s0052	MpERF13
Mapoly0066s0103	MpERF14
Mapoly0068s0088	MpERF15
Mapoly0090s0001	MpERF16
Mapoly0090s0002	MpERF17
Mapoly0092s0058	MpERF18
Mapoly0124s0064	MpERF19
Mapoly0136s0025	MpERF20
Mapoly0144s0031	MpAP2L4
Mapoly0144s0032	MpAP2L5
Mapoly0144s0033	MpAP2L6
Mapoly0166s0010	MpERF21
Mapoly0223s0002	MpERF22
Mapoly0293s0001	MpERF23
Mapoly1480s0001	MpAP2L7
Mapoly0013s0062	MpARID1
Mapoly0030s0125	MpARID2
Mapoly0062s0083	MpARID3
Mapoly0094s0004	MpARID4
Mapoly0043s0128	MpARID-HMGbox
Mapoly0004s0047	MpASLBD1
Mapoly0008s0060	MpASLBD2
Mapoly0009s0166	MpASLBD3
Mapoly0011s0037	MpASLBD4
Mapoly0046s0060	MpASLBD5
Mapoly0050s0090	MpASLBD24
Mapoly0051s0062	MpASLBD6
Mapoly0058s0090	MpASLBD7
Mapoly0060s0092	MpASLBD8
Mapoly0080s0037	MpASLBD9
Mapoly0084s0032	MpASLBD10
Mapoly0093s0018	MpASLBD11
Mapoly0093s0069	MpASLBD12
Mapoly0097s0062	MpASLBD13
Mapoly0152s0027	MpASLBD14
Mapoly0153s0039	MpASLBD15
Mapoly0173s0030	MpASLBD16
Mapoly0176s0008	MpASLBD17
Mapoly0721s0001	MpASLBD18
Mapoly0817s0001	MpASLBD19
Mapoly1185s0001	MpASLBD20
Mapoly1803s0001	MpASLBD21
Mapoly3661s0001	MpASLBD22
Mapoly-CUFF.216	MpASLBD23
Mapoly0102s0028	MpAThook1
Mapoly0129s0052	MpAThook2
Mapoly0151s0042	MpAThook3
Mapoly0011s0167	MpB3-1/MpARF2
Mapoly0015s0164	MpB3-2/MpREM2
Mapoly0019s0045	MpB3-3/MpARF1
Mapoly0043s0098	MpB3-4/MpARF3
Mapoly0074s0026	MpB3-5/MpVAL
Mapoly0086s0035	MpB3-6/MpABI3A
Mapoly0183s0010	MpB3-7/MpREM1
Mapoly0474s0001	MpB3-8/MpABI3B
Mapoly0072s0102	MpAP2B3-1/MpRAV
Mapoly0093s0032	MpAP2B3-2/MpREM3
Mapoly0006s0205	MpAP2B3-1/MpREM4
Mapoly0018s0011	MpBPC1
MapolyY-B0017.1	MpBPC2
Mapoly0027s0033	MpBBX1
Mapoly0049s0030	MpBBX2
Mapoly0049s0067	MpBBX3
Mapoly0064s0079	MpBBX4
Mapoly0110s0028	MpBBX5
Mapoly0122s0029	MpBBX6
Mapoly0001s0259	MpbHLH27
Mapoly0012s0026	MpbHLH25
Mapoly0012s0202	MpbHLH24
Mapoly0013s0167	MpbHLH51
Mapoly0015s0001	MpbHLH30
Mapoly0015s0003	MpbHLH29
Mapoly0016s0110	MpbHLH18
Mapoly0018s0018	MpbHLH26/MpMYC1
Mapoly0021s0100	MpbHLH8
Mapoly0021s0101	MpbHLH9
Mapoly0024s0106	MpbHLH20/MpBNB
Mapoly0025s0044	MpbHLH49
Mapoly0028s0058	MpbHLH4
Mapoly0028s0060	MpbHLH3
Mapoly0028s0062	MpbHLH2
Mapoly0028s0100	MpbHLH48
Mapoly0028s0101	MpbHLH47
Mapoly0029s0130	MpbHLH34
Mapoly0029s0135	MpbHLH33
Mapoly0030s0141	MpbHLH22
Mapoly0031s0072	MpbHLH35
Mapoly0031s0074	MpbHLH36
Mapoly0031s0075	MpbHLH50
Mapoly0031s0076	MpbHLH37
Mapoly0031s0161	MpbHLH12
Mapoly0034s0053	MpbHLH32
Mapoly0035s0146	MpbHLH5
Mapoly0037s0007	MpbHLH21
Mapoly0038s0058	MpbHLH15
Mapoly0039s0003	MpbHLH14/MpRSL
Mapoly0039s0059	MpbHLH6/MpPIF
Mapoly0039s0068	MpbHLH7
Mapoly0040s0112	MpbHLH13
Mapoly0048s0099	MpbHLH42
Mapoly0054s0021	MpbHLH11
Mapoly0055s0052	MpbHLH45
Mapoly0073s0051	MpbHLH40
Mapoly0073s0059	MpbHLH39
Mapoly0088s0049	MpbHLH19
Mapoly0091s0008	MpbHLH28
Mapoly0098s0046	MpbHLH10
Mapoly0100s0033	MpbHLH41
Mapoly0114s0037	MpbHLH23
Mapoly0124s0021	MpbHLH1
Mapoly0126s0029	MpbHLH38
Mapoly0150s0015	MpbHLH16
Mapoly0150s0016	MpbHLH17
Mapoly0174s0004	MpbHLH44
Mapoly0232s0001	MpbHLH31
Mapoly0502s0001	MpbHLH43/LRL1
MapolyY-B0018.1	MpbHLH46
Mapoly0001s0021	MpbZIP1
Mapoly0007s0056	MpbZIP2
Mapoly0012s0172	MpbZIP3
Mapoly0015s0005	MpbZIP4
Mapoly0016s0098	MpbZIP5
Mapoly0019s0040	MpbZIP6
Mapoly0022s0095	MpbZIP7
Mapoly0026s0039	MpbZIP8
Mapoly0034s0126	MpbZIP9
Mapoly0046s0102	MpbZIP10
Mapoly0069s0009	MpbZIP11/MpABI5A
Mapoly0072s0050	MpbZIP12/MpABI5B
Mapoly0122s0020	MpbZIP13
Mapoly0130s0030	MpbZIP14
Mapoly0737s0001	MpbZIP15
Mapoly0013s0054	MpBZR1
Mapoly0019s0096	MpBZR2
Mapoly0072s0031	MpBZR3
Mapoly0003s0245	MpC2H2-1
Mapoly0006s0064	MpC2H2-2
Mapoly0011s0122	MpC2H2-3
Mapoly0016s0064	MpC2H2-4
Mapoly0019s0115	MpC2H2-5
Mapoly0029s0022	MpC2H2-6
Mapoly0041s0098	MpC2H2-7
Mapoly0061s0023	MpC2H2-8
Mapoly0068s0079	MpC2H2-9
Mapoly0069s0060	MpC2H2-10
Mapoly0069s0082	MpC2H2-11
Mapoly0070s0095	MpC2H2-12
Mapoly0085s0044	MpC2H2-13
Mapoly0089s0067	MpC2H2-14
Mapoly0095s0037	MpC2H2-15
Mapoly0110s0001	MpC2H2-16
Mapoly0153s0037	MpC2H2-17
Mapoly0070s0028	MpC2H2-18
Mapoly0002s0069	MpC2H2-19
Mapoly0024s0120	MpJAGGED
Mapoly0061s0011	MpSUP
Mapoly0074s0081	MpCAMTA
Mapoly0138s0004	MpCBF5
Mapoly0019s0144	MpCCAAT-NFYA
Mapoly0214s0002	MpCCAAT-NFYB1
Mapoly0216s0010	MpCCAAT-NFYB2
Mapoly0005s0152	MpCCAAT-NFYC1
Mapoly0053s0058	MpCCAAT-NFYC2
Mapoly0168s0007	MpCCAAT-NFYC3
Mapoly0005s0203	MpCSD
Mapoly0023s0118	MpCXC1
Mapoly0038s0096	MpCXC2
Mapoly0084s0051	MpCXC3
Mapoly0001s0192	MpCDF
Mapoly0040s0134	MpDOF1
Mapoly0050s0010	MpDP1
Mapoly0113s0037	MpE2F
Mapoly0120s0051	MpDP2
Mapoly0125s0019	MpDP3
Mapoly0159s0029	MpDEL1
Mapoly0198s0008	MpDEL2
Mapoly0088s0024	MpEIL/EIN3
Mapoly0003s0147	MpGARP5/MpPHR3
Mapoly0022s0032	MpGARP1/MpKAN
Mapoly0098s0044	MpGARP3/MpPHR1
Mapoly0101s0006	MpRRB
Mapoly0101s0068	MpGARP7/MpLUX
Mapoly0115s0048	MpGARP4/MpPHR2
Mapoly0119s0041	MpGARP6/MpHSR
Mapoly0156s0007	MpGARP8/MpGLD
Mapoly0157s0009	MpGARP2/MpENO
Mapoly0005s0077	MpGATA1
Mapoly0005s0212	MpGATA2
Mapoly0017s0009	MpGATA3
Mapoly0074s0047	MpGATA4
Mapoly0095s0046	MpGATA5
MapolyY-B0021.1	MpGATA6
Mapoly0002s0271	MpGeBP1
Mapoly0078s0019	MpGeBP2
Mapoly0078s0020	MpGeBP3
Mapoly0168s0004	MpGeBP4
Mapoly0047s0121	MpGIF
Mapoly0001s0385	MpGRAS1
Mapoly0003s0271	MpGRAS2
Mapoly0014s0183	MpGRAS3
Mapoly0031s0041	MpGRAS4
Mapoly0047s0034	MpGRAS5
Mapoly0058s0044	MpGRAS6/MpDELLA
Mapoly0064s0023	MpGRAS7
Mapoly0065s0089	MpGRAS8
Mapoly0194s0011	MpGRAS9
Mapoly1576s0001	MpGRAS10
Mapoly0083s0007	MpGRAS11
Mapoly0079s0062	MpGRAS12
Mapoly1350s0001	MpGRF
Mapoly0005s0159	MpHD1/DDT1
Mapoly0006s0154	MpHD2/SAWADEE
Mapoly0007s0221	MpHD3/C1HDZ
Mapoly0012s0090	MpHD4/MpBELL3
Mapoly0013s0027	MpHD5/MpBELL4
Mapoly0014s0060	MpHD6/WOX
Mapoly0023s0081	MpHD7/MpKNOX1B
Mapoly0029s0015	MpHD8/DDT2
Mapoly0029s0145	MpHD9/PINTOX
Mapoly0032s0010	MpHD10/MpLD
Mapoly0033s0004	MpHD11/MpNDX
Mapoly0061s0107	MpHD12/C3HDZ
Mapoly0063s0098	MpHD13/MpPLINC
Mapoly0069s0069	MpHD14/C2HDZ
Mapoly0080s0093	MpHD15/PHD
Mapoly0093s0028	MpHD16/MpBELL5
Mapoly0132s0008	MpHD17/MpBELL2
Mapoly0156s0012	MpHD18/C4HDZ
Mapoly0174s0007	MpHD19/MpKNOX1A
Mapoly0175s0020	MpHD20/MpKNOX1
Mapoly0194s0001	MpHD21/MpKNOX2
Mapoly0213s0014	MpHD22/MpBELL1
Mapoly0013s0048	MpHMGbox1
Mapoly0026s0138	MpHMGbox2
Mapoly0030s0009	MpHMGbox3
Mapoly0031s0059	MpHMGbox4
Mapoly0051s0025	MpHMGbox5
Mapoly0011s0205	MpHSF1
Mapoly0018s0001	MpHSF2
MapolyY-B0005.1	MpHSF3
Mapoly0013s0172	MpIDDL1
Mapoly0033s0095	MpIDDL2
Mapoly0058s0031	MpIDDL3
Mapoly0076s0039	MpIDDL4
Mapoly0083s0069	MpIDDL5
Mapoly0096s0050	MpIDDL6/MpWIP
Mapoly0113s0034	MpLFY
Mapoly0005s0280	MpLIM1
Mapoly0030s0035	MpLIM2
Mapoly0080s0053	MpLIM3
Mapoly0011s0161	MpMADS2
Mapoly0174s0011	MpMADS1
Mapoly0004s0169	Mp1R-MYB1
Mapoly0029s0028	Mp1R-MYB10
Mapoly0042s0058	Mp1R-MYB11
Mapoly0043s0095	Mp1R-MYB12
Mapoly0045s0043	Mp1R-MYB13
Mapoly0075s0051	Mp1R-MYB14
Mapoly0079s0052	Mp1R-MYB15
Mapoly0084s0085	Mp1R-MYB16
Mapoly0090s0091	Mp1R-MYB17
Mapoly0091s0012	Mp1R-MYB18
Mapoly0092s0004	Mp1R-MYB19
Mapoly0007s0033	Mp1R-MYB2
Mapoly0162s0017	Mp1R-MYB20
Mapoly0250s0002	Mp1R-MYB21
Mapoly0811s0001	Mp1R-MYB22
Mapoly0008s0016	Mp1R-MYB3
Mapoly0009s0010	Mp1R-MYB4
Mapoly0013s0145	Mp1R-MYB5
Mapoly0014s0193	Mp1R-MYB6
Mapoly0020s0013	Mp1R-MYB7
Mapoly0022s0028	Mp1R-MYB8
Mapoly0023s0090	Mp1R-MYB9
Mapoly0036s0107	Mp3R-MYB1
Mapoly0058s0005	Mp3R-MYB2
Mapoly0132s0029	Mp3R-MYB3
Mapoly0132s0031	Mp3R-MYB4
Mapoly0150s0001	Mp3R-MYB5
Mapoly0166s0022	Mp3R-MYB6
Mapoly0210s0005	Mp3R-MYB7
Mapoly0240s0002	Mp3R-MYB8
Mapoly0330s0001	Mp3R-MYB9
Mapoly0061s0069	Mp4R-MYB1
Mapoly0014s0195	MpCDC5
Mapoly0001s0061	MpR2R3-MYB1
Mapoly0034s0034	MpR2R3-MYB10
Mapoly0040s0004	MpR2R3-MYB11
Mapoly0056s0127	MpR2R3-MYB12
Mapoly0072s0075	MpR2R3-MYB13
Mapoly0073s0038	MpR2R3-MYB14
Mapoly0085s0092	MpR2R3-MYB15
Mapoly0092s0005	MpR2R3-MYB16
Mapoly0096s0058	MpR2R3-MYB17
Mapoly0123s0012	MpR2R3-MYB18
Mapoly0318s0001	MpR2R3-MYB19
Mapoly0006s0226	MpR2R3-MYB2
Mapoly0874s0001	MpR2R3-MYB20
Mapoly1089s0002	MpR2R3-MYB21
Mapoly0007s0265	MpR2R3-MYB3
Mapoly0007s0271	MpR2R3-MYB4
Mapoly0008s0029	MpR2R3-MYB5
Mapoly0019s0071	MpR2R3-MYB6
Mapoly0023s0101	MpR2R3-MYB7
Mapoly0024s0094	MpR2R3-MYB8
Mapoly0032s0153	MpR2R3-MYB9
Mapoly0001s0480	MpRR-MYB1
Mapoly0026s0070	MpRR-MYB2
Mapoly0042s0072	MpRR-MYB3
Mapoly0114s0007	MpRR-MYB4
Mapoly0143s0011	MpRR-MYB5
Mapoly0158s0003	MpRR-MYB6
Mapoly0011s0176	MpNAC3
Mapoly0015s0058	MpNAC1
Mapoly0020s0051	MpNAC4
Mapoly0035s0046	MpNAC2
Mapoly0035s0049	MpNAC7
Mapoly0035s0054	MpNAC8
Mapoly0086s0046	MpNAC9
Mapoly0091s0063	MpNAC5
Mapoly0175s0015	MpNAC6
Mapoly0036s0109	MpNFX1-1
Mapoly0154s0047	MpNFX1-2
Mapoly0148s0001	MpPPP1
Mapoly0014s0044	MpRWP2/MpMID
Mapoly0022s0128	MpRKD
Mapoly0049s0118	MpRWP1
Mapoly0083s0040	MpNLP/MpNIN
Mapoly0008s0031	MpSPL4
Mapoly0014s0223	MpSPL2
Mapoly0014s0224	MpSPL1
Mapoly0019s0134	MpSPL3
Mapoly0001s0298	MpTCP2
Mapoly0068s0102	MpTCP1
Mapoly0001s0020	MpTrihelix1
Mapoly0001s0312	MpTrihelix2
Mapoly0002s0032	MpTrihelix3
Mapoly0002s0172	MpTrihelix4
Mapoly0002s0204	MpTrihelix5
Mapoly0003s0164	MpTrihelix6
Mapoly0003s0288	MpTrihelix7
Mapoly0011s0011	MpTrihelix8
Mapoly0011s0057	MpTrihelix9
Mapoly0013s0135	MpTrihelix10
Mapoly0015s0121	MpTrihelix11
Mapoly0025s0112	MpTrihelix12
Mapoly0032s0097	MpTrihelix13
Mapoly0037s0099	MpTrihelix14
Mapoly0037s0113	MpTrihelix15
Mapoly0037s0146	MpTrihelix16
Mapoly0041s0104	MpTrihelix17
Mapoly0043s0010	MpTrihelix18
Mapoly0051s0029	MpTrihelix19
Mapoly0056s0059	MpTrihelix20
Mapoly0057s0042	MpTrihelix21
Mapoly0065s0047	MpTrihelix22
Mapoly0086s0081	MpTrihelix23
Mapoly0107s0039	MpTrihelix24
Mapoly0113s0052	MpTrihelix25
Mapoly0113s0058	MpTrihelix26
Mapoly0119s0048	MpTrihelix27
Mapoly0122s0030	MpTrihelix28
Mapoly0130s0023	MpTrihelix29
Mapoly0130s0035	MpTrihelix30
Mapoly0132s0016	MpTrihelix31
Mapoly0142s0034	MpTrihelix32
Mapoly0155s0008	MpTrihelix33
Mapoly0159s0017	MpTrihelix34
Mapoly0159s0028	MpTrihelix35
Mapoly0178s0023	MpTrihelix36
Mapoly0184s0008	MpTrihelix37
Mapoly0229s0008	MpTrihelix38
Mapoly0003s0229	MpTrihelix39
Mapoly0104s0012	MpTZF
Mapoly0007s0001	MpWRKY1
Mapoly0008s0159	MpWRKY2
Mapoly0027s0069	MpWRKY3
Mapoly0031s0170	MpWRKY4
Mapoly0036s0129	MpWRKY5
Mapoly0036s0136	MpWRKY6
Mapoly0039s0030	MpWRKY7
Mapoly0040s0116	MpWRKY8
Mapoly0051s0057	MpWRKY9
Mapoly0057s0012	MpWRKY10
Mapoly0061s0030	MpWRKY11
Mapoly0162s0001	MpWRKY12
Mapoly0162s0003	MpWRKY13
Mapoly0467s0001	MpWRKY14
Mapoly0049s0083	MpSHI
Mapoly0085s0081	MpTOC1
Mapoly0122s0007	MpPRR
MIRS		target
Mapoly0006s0020	MIR529c	MpSPL2
Mapoly0002s0211	MIR160	MpARF3
Mapoly0103s0012	MIR166a	C3HDZIP
Mapoly0098s0016	MIR319a	MYB21(Mapoly1089s0002.1)
Mapoly0062s0002	MIR390	TAS3 (scaffold154 no gene model)
Mapoly0095s0022	MIR408	LACCASE/PLANTACYANIN
Mapoly0239s0004	MIR11671	MpSPL1
Mapoly0039s0074	MIR11687.1	MADS1
Mapoly0007s0260	MIR11707.1	AGO1
Mapoly0015s0087	MIR11697	MpYUC2
Mapoly0035s0104	MIR11692	PPR (Mapoly0035s0104.1)
AUXIN
Mapoly0032s0124	MpTAA
Mapoly0127s0005	MpYUC1
Mapoly0063s0040	MpYUC2
Mapoly0048s0052	MpYUC3
Mapoly0010s0220	MpYUC4
Mapoly1575s0001	MpYUC5
Mapoly0019s0045	MpARF1
Mapoly0011s0167	MpARF2
Mapoly0043s0098	MpARF3
Mapoly0075s0050	MpncARF
Mapoly0013s0010	MpncIAA
Mapoly0034s0017	MpIAA
Mapoly0051s0078	MpTPL
Mapoly0035s0062	MpTIR
Mapoly0053s0073	MpGH3A
Mapoly0042s0030	MpGH3B
Mapoly0089s0050	MpPIN1
Mapoly0027s0112	MpPIN2
Mapoly0053s0108	MpPIN3
Mapoly0027s0111	MpPIN4
Mapoly0027s0108	MpPIN5
Mapoly0107s0048	MpAUX1
Mapoly0075s0053	MpABCB1
Mapoly0075s0052	MpABCB2
Mapoly0037s0014	MpABCB3
Mapoly0182s0009	MpABCB4
Mapoly0115s0036	MpABCB5
Mapoly0035s0025	MpSAUR1
Mapoly0016s0123	MpSAUR2
Mapoly0060s0079	MpSAUR3
Mapoly0047s0021	MpSAUR4
Mapoly0034s0008	MpSAUR5
Mapoly0148s0036	MpSAUR6
Mapoly0034s0006	MpSAUR7
Mapoly0002s0080	MpSAUR8
Mapoly0002s0081	MpSAUR9
Mapoly0002s0082	MpSAUR10
Mapoly0002s0083	MpSAUR11
Mapoly0002s0084	MpSAUR12
Mapoly0002s0085	MpSAUR13
Mapoly0002s0086	MpSAUR14
Mapoly0003s0211	MpIAMT1
Mapoly0001s0346	MpILR
Mapoly0083s0076	MpIAR4A
Mapoly0036s0100	MpIAR4B
Mapoly0008s0157	MpSKP2A
Mapoly0033s0037	MpIBR5
Mapoly0084s0045	MpAMI1
Mapoly0055s0125	PILS1
Mapoly0134s0020	PILS2
Mapoly0092s0043	PILS3
Mapoly0015s0087	MpMIRYUC2
Mapoly0035s0104	MpMIRAXI2
Mapoly0096s0050	MpWIP
Mapoly0069s0069	MpC2HDZ
CYTOKININ
Mapoly0093s0012	MpCKX2 cytokinin oxidase2
Mapoly0104s0036	Cytokinin receptors
Mapoly0022s0150	Type-A RR
Mapoly0101s0006	Type-B RR
Mapoly0103s0059	MpLOG
Mapoly0012s0089	MpIPT2
Mapoly0033s0012	MpIPT1
Mapoly0075s0066	Cytokinin receptors
Mapoly0091s0072	HP
Mapoly0124s0014	MpCKX1 cytokinin oxidase1
ETHYLENE
Mapoly0034s0060	MpACS
Mapoly0001s0058	ACS-related
Mapoly0036s0126	MpETR1
Mapoly0001s0284	MpETR2
Mapoly0028s0036	MpETR3
Mapoly0079s0028	MpCTR1
Mapoly0079s0050	MpCTR2
Mapoly0154s0032	MpCTR3
Mapoly0001s0226	MpEIN2
Mapoly0088s0024	MpEIN3
Mapoly0068s0088	MpERF1
JA
Mapoly0025s0025	MpCOI
Mapoly0097s0021	MpJAZ
Mapoly0005s0166	NINJA
Mapoly0018s0018	MpMYC1
Mapoly0018s0019	MpMYC1
MapolyY_B0018	MpMYC2
GA
Mapoly0167s0025	MpTPS1
Mapoly0207s0001	MpTPS2
Mapoly0015s0008	MpTPS3
Mapoly0097s0049	MpTPS4
Mapoly0046s0122	MpTPS5
Mapoly0050s0107	MpTPS6
Mapoly0221s0001	MpTPS7
Mapoly0140s0010	MpKOL1
Mapoly0130s0003	MpKOL2
Mapoly0130s0002	MpKOL3
Mapoly0020s0131	MKAOL1
Mapoly0002s0331	MKAOL2
Mapoly0023s0011	MKAOL3
Mapoly0005s0139	MpCYP716
Mapoly0003s0192	MpCYP51
Mapoly0001s0537	MpGID1L1
Mapoly0003s0183	MpGID1L2
Mapoly0003s0300	MpGID1L3
Mapoly0013s0114	MpGID1L4
Mapoly0013s0116	MpGID1L5
Mapoly0026s0096	MpGID1L6
Mapoly0026s0098	MpGID1L6.1
Mapoly0055s0044	MpGID1L7
Mapoly0133s0031	MpGID1L8
Mapoly0058s0044	MpDELLA
Mapoly0043s0521	MpGID2
STRIGOLACTONES
Mapoly0113s0006	MAX2
Mapoly0031s0148	KAI2
Mapoly0023s0137	KAI2
ABA
Mapoly0028s0084	MpABA1
Mapoly0134s0007	MpABA4
Mapoly0013s0153	MpAO
Mapoly0015s0066	MpNCED
Mapoly0025s0085	MpCYP707A
Mapoly0094s0006	MpGTG
MapolyY_A0044.1	MpABI1A
Mapoly0017s0024	MpABI1B
Mapoly0086s0035	MpABI3A
Mapoly0030s0080	MpPYL1
Mapoly0313s0001	MpPYL2
Mapoly0508s0001	MpPYL3
Mapoly0030s0140	MpPYL4
Mapoly0145s0004	MpPYL5
Mapoly0061s0075	MpSnRK2A
Mapoly0011s0096	MpSnRK2B
Mapoly0069s0009	MpABI5A
Mapoly0072s0050	MpABI5B

## Sheet: TS2
Tissue combination	total number of TFs	Gene upregulated at P<0.01, logFC > 0 and logCPM > 0
Antheridia Antheridiophore Germination24h Growth 96h Polarity 72h Rhizoid48h Sporophyte13d	1	Mapoly0032s0097
Apical Cell Germination24h Growth 96h Polarity 72h Rhizoid48h Thalli	1	Mapoly0061s0030
Antheridia Antheridiophore Archegoniophore Growth 96h Polarity 72h Rhizoid48h	1	Mapoly0003s0245
Antheridiophore Apical Cell Germination24h Polarity 72h Rhizoid48h	1	Mapoly0057s0012
Germination24h Polarity 72h Rhizoid48h Sporophyte13d Thalli	1	Mapoly0051s0062
Antheridiophore Archegoniophore Germination24h Growth 96h Rhizoid48h	1	Mapoly0086s0046
Antheridia Antheridiophore Germination24h Growth 96h Rhizoid48h	1	Mapoly0015s0164
Antheridia Antheridiophore Archegoniophore Germination24h Rhizoid48h	1	Mapoly0013s0062
Antheridiophore Archegoniophore Germination24h Rhizoid48h Sporophyte13d	1	Mapoly0065s0089
Antheridia Antheridiophore Apical Cell Germination24h Rhizoid48h	1	Mapoly0038s0075
Antheridia Apical Cell Germination24h Rhizoid48h Thalli	1	Mapoly0155s0008
Apical Cell Germination24h Growth 96h Polarity 72h Thalli	1	Mapoly1576s0001
Antheridiophore Archegoniophore Growth 96h Polarity 72h Rhizoid48h	1	Mapoly0028s0100
Antheridia Antheridiophore Polarity 72h Rhizoid48h Sporophyte13d	1	Mapoly0064s0023
Antheridia Antheridiophore Archegoniophore Growth 96h Rhizoid48h	1	Mapoly0036s0107
Antheridia Antheridiophore Archegoniophore Rhizoid48h Sporophyte13d	1	Mapoly0011s0011
Antheridia Antheridiophore Archegoniophore Growth 96h Sporophyte13d	1	Mapoly0019s0071
Apical Cell Germination24h Polarity 72h Rhizoid48h	1	Mapoly0007s0001
Antheridiophore Germination24h Growth 96h Rhizoid48h	2	Mapoly0038s0096
		Mapoly0022s0128
Antheridiophore Archegoniophore Germination24h Rhizoid48h	4	Mapoly0156s0012
		Mapoly0046s0102
		Mapoly0104s0012
		Mapoly0019s0144
Antheridiophore Apical Cell Germination24h Rhizoid48h	1	Mapoly0031s0041
Antheridia Antheridiophore Germination24h Rhizoid48h	3	Mapoly0159s0028
		Mapoly0176s0008
		Mapoly0092s0058
Antheridia Germination24h Rhizoid48h Thalli	1	Mapoly0005s0152
Archegoniophore Germination24h Growth 96h Polarity 72h	1	Mapoly0019s0045
Antheridiophore Archegoniophore Germination24h Polarity 72h	1	Mapoly0051s0029
Antheridiophore Archegoniophore Germination24h Growth 96h	1	Mapoly0032s0153
Apical Cell Archegoniophore Germination24h Growth 96h	1	Mapoly0083s0069
Apical Cell Germination24h Growth 96h Thalli	1	Mapoly0022s0032
Antheridia Apical Cell Germination24h Growth 96h	1	Mapoly0168s0004
Antheridiophore Apical Cell Archegoniophore Germination24h	1	Mapoly0020s0051
Antheridia Antheridiophore Archegoniophore Germination24h	8	Mapoly0085s0092
		Mapoly0095s0046
		Mapoly0009s0010
		Mapoly0023s0090
		Mapoly0094s0004
		Mapoly0069s0082
		Mapoly0019s0040
		Mapoly0159s0029
Antheridia Antheridiophore Apical Cell Germination24h	1	Mapoly0029s0022
Antheridiophore Archegoniophore Polarity 72h Rhizoid48h	1	Mapoly0096s0058
Antheridiophore Polarity 72h Rhizoid48h Sporophyte13d	1	Mapoly0090s0091
Antheridiophore Archegoniophore Growth 96h Rhizoid48h	2	Mapoly0009s0013
		Mapoly0013s0145
Antheridia Antheridiophore Growth 96h Rhizoid48h	3	Mapoly0014s0183
		Mapoly0043s0128
		Mapoly0026s0138
Antheridia Antheridiophore Archegoniophore Rhizoid48h	6	Mapoly0023s0118
		Mapoly0050s0010
		Mapoly0049s0118
		Mapoly0008s0016
		Mapoly0130s0023
		Mapoly0216s0010
Antheridia Antheridiophore Apical Cell Rhizoid48h	1	Mapoly0811s0001
Apical Cell Archegoniophore Growth 96h Polarity 72h	1	Mapoly0011s0167
Antheridia Antheridiophore Growth 96h Polarity 72h	1	Mapoly0168s0007
Antheridia Antheridiophore Archegoniophore Polarity 72h	2	Mapoly0130s0030
		Mapoly0113s0058
Antheridia Antheridiophore Polarity 72h Sporophyte13d	1	Mapoly0042s0072
Antheridia Antheridiophore Archegoniophore Growth 96h	1	Mapoly0065s0047
Germination24h Polarity 72h Rhizoid48h	1	Mapoly0088s0049
Germination24h Growth 96h Rhizoid48h	1	Mapoly0047s0034
Archegoniophore Germination24h Rhizoid48h	2	Mapoly0005s0077
		Mapoly1350s0001
Antheridiophore Germination24h Rhizoid48h	3	Mapoly0034s0029
		Mapoly0029s0135
		Mapoly0028s0062
Germination24h Rhizoid48h Thalli	3	Mapoly0039s0003
		Mapoly0068s0102
		Mapoly0035s0046
Apical Cell Germination24h Rhizoid48h	1	Mapoly0089s0067
Archegoniophore Germination24h Polarity 72h	1	Mapoly0009s0061
Antheridiophore Germination24h Polarity 72h	1	Mapoly0122s0029
Germination24h Polarity 72h Thalli	3	Mapoly0088s0024
		Mapoly0074s0047
		Mapoly0162s0001
Archegoniophore Germination24h Growth 96h	1	Mapoly0008s0029
Germination24h Growth 96h Thalli	1	Mapoly0031s0161
Antheridiophore Archegoniophore Germination24h	6	Mapoly0022s0095
		Mapoly0074s0081
		Mapoly0162s0017
		Mapoly0174s0004
		Mapoly0043s0095
		Mapoly0063s0098
Antheridia Archegoniophore Germination24h	1	Mapoly0001s0480
Antheridiophore Apical Cell Germination24h	1	Mapoly0064s0079
Antheridia Antheridiophore Germination24h	2	Mapoly0047s0121
		Mapoly0014s0195
Antheridiophore Germination24h Sporophyte13d	1	Mapoly0001s0298
Antheridia Germination24h Thalli	1	Mapoly0148s0001
Germination24h Sporophyte13d Thalli	1	Mapoly0039s0068
Growth 96h Polarity 72h Rhizoid48h	1	Mapoly0072s0102
Archegoniophore Polarity 72h Rhizoid48h	1	Mapoly0124s0021
Antheridiophore Polarity 72h Rhizoid48h	1	Mapoly0166s0010
Antheridiophore Growth 96h Rhizoid48h	2	Mapoly0012s0202
		Mapoly0013s0054
Antheridiophore Archegoniophore Rhizoid48h	4	Mapoly0072s0050
		Mapoly0003s0164
		Mapoly0073s0051
		Mapoly0007s0221
Antheridia Antheridiophore Rhizoid48h	6	Mapoly0015s0005
		Mapoly0007s0033
		Mapoly0013s0048
		Mapoly0022s0028
		Mapoly0078s0019
		Mapoly0003s0288
Antheridiophore Rhizoid48h Sporophyte13d	1	Mapoly0013s0167
Antheridia Rhizoid48h Sporophyte13d	1	Mapoly0014s0060
Rhizoid48h Sporophyte13d SporophyteOld	1	Mapoly0124s0064
Archegoniophore Growth 96h Polarity 72h	1	Mapoly0066s0103
Growth 96h Polarity 72h Thalli	2	Mapoly0024s0094
		Mapoly0162s0003
Antheridiophore Archegoniophore Polarity 72h	1	Mapoly0049s0030
Antheridia Antheridiophore Polarity 72h	5	Mapoly0093s0018
		Mapoly0030s0009
		Mapoly0020s0013
		Mapoly0159s0017
		Mapoly0158s0003
Antheridia Polarity 72h Thalli	1	Mapoly0153s0037
Antheridiophore Archegoniophore Growth 96h	5	Mapoly0005s0280
		Mapoly0115s0048
		Mapoly0026s0039
		Mapoly0119s0048
		Mapoly0061s0069
Antheridiophore Apical Cell Archegoniophore	1	Mapoly0102s0028
Antheridia Antheridiophore Archegoniophore	17	Mapoly0011s0122
		Mapoly0041s0104
		Mapoly0070s0095
		Mapoly0024s0106
		Mapoly0075s0051
		Mapoly0032s0010
		Mapoly0229s0008
		Mapoly0080s0093
		Mapoly0011s0057
		Mapoly0154s0047
		Mapoly0113s0037
		Mapoly0004s0169
		Mapoly1089s0002
		Mapoly0002s0172
		Mapoly0037s0099
		Mapoly0151s0042
		Mapoly0107s0039
Antheridiophore Archegoniophore Sporophyte13d	4	Mapoly0474s0001
		Mapoly0014s0224
		Mapoly0001s0061
		Mapoly0072s0031
Antheridia Archegoniophore Sporophyte13d	1	Mapoly0093s0028
Antheridia Antheridiophore Apical Cell	1	Mapoly0029s0079
Antheridia Antheridiophore Sporophyte13d	4	Mapoly0072s0075
		Mapoly0037s0146
		Mapoly0029s0130
		Mapoly0198s0008
Sporophyte13d SporophyteOld Thalli	1	Mapoly0034s0034
Antheridia Sporophyte13d SporophyteOld	1	Mapoly0007s0265
Germination24h Rhizoid48h	6	Mapoly0040s0134
		Mapoly0119s0041
		Mapoly0038s0058
		Mapoly0110s0028
		Mapoly0034s0126
		Mapoly0005s0212
Archegoniophore Germination24h	3	Mapoly0034s0053
		Mapoly0011s0161
		Mapoly0122s0020
Antheridiophore Germination24h	3	Mapoly0019s0115
		Mapoly0002s0204
		Mapoly0001s0021
Germination24h Thalli	8	Mapoly0040s0112
		Mapoly0037s0113
		Mapoly0049s0067
		Mapoly0029s0145
		Mapoly0051s0025
		Mapoly0068s0079
		Mapoly0143s0011
		Mapoly0083s0007
Apical Cell Germination24h	4	Mapoly0101s0006
		Mapoly0100s0033
		Mapoly0073s0059
		Mapoly0051s0057
Antheridia Germination24h	2	Mapoly0005s0159
		Mapoly0142s0034
Growth 96h Rhizoid48h	2	Mapoly0003s0271
		Mapoly0015s0121
Antheridiophore Rhizoid48h	1	Mapoly0467s0001
Apical Cell Rhizoid48h	1	Mapoly0048s0099
Antheridia Rhizoid48h	1	Mapoly0080s0053
Rhizoid48h Sporophyte13d	1	Mapoly0004s0047
Growth 96h Polarity 72h	2	Mapoly0001s0192
		Mapoly0023s0075
Archegoniophore Polarity 72h	3	Mapoly0027s0033
		Mapoly0037s0007
		Mapoly0016s0098
Antheridiophore Polarity 72h	1	Mapoly0138s0004
Polarity 72h Thalli	1	Mapoly0001s0259
Archegoniophore Growth 96h	1	Mapoly0874s0001
Growth 96h Thalli	1	Mapoly0114s0037
Apical Cell Growth 96h	2	Mapoly0008s0071
		Mapoly0098s0046
Antheridiophore Archegoniophore	14	Mapoly0035s0049
		Mapoly0055s0052
		Mapoly0086s0035
		Mapoly0043s0098
		Mapoly0033s0004
		Mapoly0086s0081
		Mapoly0007s0056
		Mapoly0041s0098
		Mapoly0069s0060
		Mapoly0019s0134
		Mapoly0061s0023
		Mapoly0093s0032
		Mapoly0061s0107
		Mapoly0014s0223
Apical Cell Archegoniophore	1	Mapoly0028s0101
Antheridia Archegoniophore	3	Mapoly0084s0085
		Mapoly0113s0052
		Mapoly0057s0042
Archegoniophore Sporophyte13d	7	Mapoly0015s0003
		Mapoly0003s0229
		Mapoly0035s0054
		Mapoly0079s0062
		Mapoly0122s0030
		Mapoly0175s0020
		Mapoly0008s0060
Antheridiophore Apical Cell	1	Mapoly0157s0009
Antheridia Antheridiophore	16	Mapoly0006s0154
		Mapoly0079s0052
		Mapoly0123s0012
		Mapoly0029s0028
		Mapoly0007s0271
		Mapoly0013s0135
		Mapoly0031s0059
		Mapoly0043s0010
		Mapoly0014s0044
		Mapoly0095s0037
		Mapoly0006s0064
		Mapoly0184s0008
		Mapoly0084s0051
		Mapoly0113s0034
		Mapoly0001s0312
		Mapoly0174s0007
Antheridiophore Sporophyte13d	1	Mapoly0040s0004
Antheridia Sporophyte13d	1	Mapoly0013s0027
Antheridia SporophyteOld	1	Mapoly0036s0109
Sporophyte13d SporophyteOld	13	Mapoly0031s0072
		Mapoly0166s0022
		Mapoly0062s0083
		Mapoly0031s0075
		Mapoly0132s0029
		Mapoly0129s0052
		Mapoly0031s0076
		Mapoly0016s0110
		Mapoly0330s0001
		Mapoly0150s0001
		Mapoly0132s0031
		Mapoly0031s0074
		Mapoly0023s0101
Germination24h	12	Mapoly0026s0070
		Mapoly0048s0045
		Mapoly0214s0002
		Mapoly0018s0018
		Mapoly0008s0031
		Mapoly0069s0069
		Mapoly0008s0159
		Mapoly0005s0203
		Mapoly0156s0007
		Mapoly0076s0039
		Mapoly0051s0040
		Mapoly0045s0043
Rhizoid48h	7	Mapoly0069s0009
		Mapoly0016s0064
		Mapoly0091s0012
		Mapoly0098s0044
		Mapoly0036s0136
		Mapoly0194s0011
		Mapoly0502s0001
Polarity 72h	3	Mapoly0101s0068
		Mapoly0015s0058
		Mapoly0114s0007
Growth 96h	4	Mapoly0050s0090
		Mapoly0056s0059
		Mapoly0011s0205
		Mapoly0096s0050
Archegoniophore	13	Mapoly0126s0029
		Mapoly0060s0052
		Mapoly0074s0026
		Mapoly0046s0038
		Mapoly0030s0125
		Mapoly0025s0044
		Mapoly0033s0095
		Mapoly0049s0083
		Mapoly0019s0096
		Mapoly0024s0120
		Mapoly0013s0172
		Mapoly0030s0035
		Mapoly0042s0058
Antheridiophore	9	Mapoly0068s0088
		Mapoly0150s0016
		Mapoly0091s0008
		Mapoly0011s0176
		Mapoly0028s0060
		Mapoly0035s0146
		Mapoly0006s0226
		Mapoly0085s0044
		Mapoly0028s0058
Thalli	10	Mapoly0027s0069
		Mapoly0003s0147
		Mapoly0058s0090
		Mapoly0058s0031
		Mapoly0232s0001
		Mapoly0091s0063
		Mapoly0150s0015
		Mapoly0073s0038
		Mapoly0039s0059
		Mapoly0058s0044
Apical Cell	1	Mapoly0737s0001
Antheridia	4	Mapoly0012s0172
		Mapoly0001s0020
		Mapoly0023s0081
		Mapoly0036s0129
Sporophyte13d	10	Mapoly0009s0166
		Mapoly0817s0001
		Mapoly0030s0141
		Mapoly0092s0004
		Mapoly0144s0032
		Mapoly0053s0002
		Mapoly0144s0033
		Mapoly0318s0001
		Mapoly0173s0030
		Mapoly0031s0170
SporophyteOld	23	Mapoly0012s0026
		Mapoly0144s0031
		Mapoly0020s0001
		Mapoly0070s0028
		Mapoly0250s0002
		Mapoly0210s0005
		Mapoly0293s0001
		Mapoly0002s0069
		Mapoly0213s0014
		Mapoly0058s0005
		Mapoly0223s0002
		Mapoly0194s0001
		Mapoly0090s0001
		Mapoly0041s0025
		Mapoly0120s0051
		Mapoly0056s0127
		Mapoly0183s0010
		Mapoly0053s0058
		Mapoly0021s0100
		MapolyY_B0018
		Mapoly0125s0019
		Mapoly0240s0002
		Mapoly0006s0205

## Sheet: TS3
Transcription Factors P < 0.01 and logCPM > 0
Name	logFC	logCPM	LR	PValue	adj.p.value	Dispersion	totreads	Sporeling24hrs_Marchantia_Sporeling_24_Hours_R3_Accepted_Hits	Sporeling24hrs_Marchantia_Sporeling_24_Hours_R2_Accepted_Hits	Sporeling24hrs_Marchantia_Sporeling_24_Hours_R1_Accepted_Hits	Sporeling0hrs_Marchantia_Sporeling_0_Hours_R3_Accepted_Hits	Sporeling0hrs_Marchantia_Sporeling_0_Hours_R2_Accepted_Hits	Sporeling0hrs_Marchantia_Sporeling_0_Hours_R1_Accepted_Hits	Sporeling24hrs_Marchantia_Sporeling_24_Hours_R3_Accepted_Hits	Sporeling24hrs_Marchantia_Sporeling_24_Hours_R2_Accepted_Hits	Sporeling24hrs_Marchantia_Sporeling_24_Hours_R1_Accepted_Hits	Sporeling0hrs_Marchantia_Sporeling_0_Hours_R3_Accepted_Hits	Sporeling0hrs_Marchantia_Sporeling_0_Hours_R2_Accepted_Hits	Sporeling0hrs_Marchantia_Sporeling_0_Hours_R1_Accepted_Hits	gene name	logFC*logCPM
Mapoly1350s0001	10.0292	4.43953	921.106	2.53e-202	6.31e-200	0.0217411	5013	44.1165	41.3104	44.7533	0	0.0198209	0.0821126	1687	1584	1736	0	1	5	MpGRF	44.525
Mapoly0035s0046	8.61722	2.78536	327.612	3.18e-73	7.35e-72	0.0547739	1595	15.1152	12.5183	13.7147	0.0234647	0.0198209	0.0492676	578	480	532	1	1	3	MpNAC2	24.002
Mapoly0038s0075	8.52413	4.02158	660.673	1.07e-145	1.21e-143	0.0280365	3754	32.5055	30.8263	33.9259	0.164253	0.0792836	0.0328451	1243	1182	1316	7	4	2	MpERF8	34.2804
Mapoly0049s0067	8.40271	5.71191	999.358	2.48e-219	8.35e-217	0.0218067	12114	112.789	91.5661	109.357	0.140788	0.237851	0.492676	4313	3511	4242	6	12	30	MpBBX3	47.9955
Mapoly0039s0068	8.20002	5.95695	1025.53	5.06e-225	2e-222	0.0212245	14358	123.38	118.011	130.187	0.164253	0.634269	0.426986	4718	4525	5050	7	32	26	MpbHLH7	48.8471
Mapoly0028s0062	7.97398	3.08037	307.232	8.76e-69	1.83e-67	0.0596232	1958	19.9008	12.3097	18.4324	0.0469295	0.0396418	0.0985352	761	472	715	2	2	6	MpbHLH2	24.5628
Mapoly0057s0012	7.86199	1.73974	186.778	1.61e-42	1.66e-41	0.0858297	774	6.25005	6.75466	7.01203	0.0234647	0.0198209	0.0328451	239	259	272	1	1	2	MpWRKY10	13.6778
Mapoly0051s0057	7.70462	4.91708	443.127	2.26e-98	9.8e-97	0.0471012	6992	60.853	54.8197	64.8871	0.117324	0.0792836	0.607633	2327	2102	2517	5	4	37	MpWRKY9	37.8842
Mapoly0065s0089	7.6002	5.23346	1052.03	8.8e-231	3.88e-228	0.0175798	8699	81.0153	67.8335	75.8176	0.398901	0.356776	0.394141	3098	2601	2941	17	18	24	MpGRAS8	39.7754
Mapoly0001s0298	7.22689	2.04692	205.843	1.11e-46	1.28e-45	0.0749405	958	7.68835	8.21513	8.79082	0.0469295	0.0792836	0.0328451	294	315	341	2	4	2	MpTCP2	14.7929
Mapoly0100s0033	6.2145	6.33846	962.006	3.26e-211	9.82e-209	0.0170201	18766	160.174	156.427	162.617	1.73639	2.20012	2.46338	6125	5998	6308	74	111	150	MpbHLH41	39.3903
Mapoly0005s0212	6.07197	1.84383	157.815	3.4e-36	2.91e-35	0.0842085	835	7.00843	6.28523	7.99166	0.093859	0.0594627	0.147803	268	241	310	4	3	9	MpGATA2	11.1957
Mapoly0005s0152	6.00837	6.15317	892.447	4.3e-196	1.05e-193	0.0174735	16516	147.438	131.912	141.272	1.80679	2.04155	2.6276	5638	5058	5480	77	103	160	MpCCAAT-NFYC1	36.9705
Mapoly0069s0069	5.89558	5.01926	195.727	1.79e-44	1.94e-43	0.0809505	7543	64.9325	59.7227	66.8463	0.516224	0.554986	2.08566	2483	2290	2593	22	28	127	MpHD14/C2HDZ	29.5914
Mapoly0083s0069	4.55946	4.02109	311.564	9.97e-70	2.12e-68	0.0323178	3794	33.7084	28.6356	31.1417	1.50174	1.58567	0.903239	1289	1098	1208	64	80	55	MpIDDL5	18.334
Mapoly0032s0153	4.50706	7.04422	613.181	2.27e-135	2e-133	0.017424	30908	266.634	241.16	250.861	10.3245	10.1483	12.8424	10196	9247	9731	440	512	782	MpR2R3-MYB9	31.7487
Mapoly0029s0135	4.43175	0.27789	60.148	8.8e-15	3.25e-14	0.13783	283	1.62135	2.7123	2.60373	0.0703942	0.178388	0.0656901	62	104	101	3	9	4	MpbHLH33	1.23154
Mapoly0038s0058	4.36802	3.45078	178.835	8.71e-41	8.54e-40	0.0534771	2560	22.3067	19.3773	20.933	0.985519	1.46675	0.591211	853	743	812	42	74	36	MpbHLH15	15.0731
Mapoly0089s0067	4.31766	1.02924	57.778	2.93e-14	1.05e-13	0.153361	478	2.85044	4.74652	4.07317	0.140788	0.376597	0.0656901	109	182	158	6	19	4	MpC2H2-14	4.44391
Mapoly0040s0134	4.20073	4.47651	79.6247	4.53e-19	2.06e-18	0.12091	5261	40.22	43.2924	43.2581	1.22017	0.911762	4.71327	1538	1660	1678	52	46	287	MpDOF1	18.8046
Mapoly0110s0028	4.14909	7.16351	342.318	2e-76	5.21e-75	0.0276973	33742	310.071	232.527	271.794	11.967	13.9936	19.8713	11857	8916	10543	510	706	1210	MpBBX5	29.722
Mapoly1576s0001	4.12091	5.0875	467.752	9.88e-104	4.9e-102	0.0188762	7982	67.443	61.3136	64.191	3.82475	4.30114	2.9889	2579	2351	2490	163	217	182	MpGRAS10	20.9651
Mapoly0026s0070	3.927	6.78857	573.317	1.07e-126	7.98e-125	0.0148995	26026	214.097	200.058	208.273	14.2431	13.7161	12.9738	8187	7671	8079	607	692	790	MpRR-MYB2	26.6587
Mapoly0143s0011	3.87179	7.12984	99.0549	2.46e-23	1.35e-22	0.0863022	33236	274.27	252.974	259.445	9.26858	11.0204	33.387	10488	9700	10064	395	556	2033	MpRR-MYB5	27.6053
Mapoly0156s0012	3.78031	6.26205	180.422	3.92e-41	3.89e-40	0.0451753	18195	153.95	129.408	145.99	7.67297	7.21481	16.2911	5887	4962	5663	327	364	992	MpHD18/C4HDZ	23.6725
Mapoly0034s0029	3.67858	3.11462	116.904	3.01e-27	1.93e-26	0.0628937	2056	16.998	12.5705	18.6902	1.03245	0.911762	1.79006	650	482	725	44	46	109	MpERF7	11.4574
Mapoly0155s0008	3.66096	6.76538	331.577	4.36e-74	1.04e-72	0.0232091	25747	210.75	188.374	205.85	16.8477	11.7538	19.1979	8059	7223	7985	718	593	1169	MpTrihelix33	24.7678
Mapoly0034s0053	3.56147	6.46327	476.89	1.02e-105	5.22e-104	0.0152082	20881	158.291	163.677	166.123	14.2666	14.3305	12.7603	6053	6276	6444	608	723	777	MpbHLH32	23.0187
Mapoly0068s0079	3.50487	7.50634	405.918	2.84e-90	1.06e-88	0.0176963	43064	329.501	327.327	345.781	29.8472	31.9315	26.5552	12600	12551	13413	1272	1611	1617	MpC2H2-9	26.3087
Mapoly0031s0041	3.26657	3.24443	134.383	4.51e-31	3.33e-30	0.0442091	2250	16.9196	17.7603	16.834	2.01797	2.02173	1.33022	647	681	653	86	102	81	MpGRAS4	10.5982
Mapoly0142s0034	3.21862	6.05728	242.4	1.18e-54	1.73e-53	0.0254361	15930	127.119	113.76	120.004	10.1837	11.2781	17.2272	4861	4362	4655	434	569	1049	MpTrihelix32	19.4961
Mapoly0011s0161	3.14638	5.26409	167.74	2.31e-38	2.1e-37	0.0351438	9125	71.1041	65.9297	70.1203	9.31551	9.51404	4.61473	2719	2528	2720	397	480	281	MpMADS2	16.5628
Mapoly0031s0161	3.01184	1.81508	64.0185	1.23e-15	4.74e-15	0.0782949	840	5.93624	6.72858	6.10975	0.962055	0.594627	0.771859	227	258	237	41	30	47	MpbHLH12	5.46675
Mapoly0008s0029	2.98097	3.68045	96.3441	9.66e-23	5.2e-22	0.054582	3058	23.7711	20.9421	23.5625	2.88616	4.10293	1.6751	909	803	914	123	207	102	MpR2R3-MYB5	10.9713
Mapoly0015s0164	2.95232	2.58769	92.7663	5.88e-22	3.08e-21	0.0529767	1437	11.4018	10.2754	10.2603	1.45481	1.52621	1.14958	436	394	398	62	77	70	MpB3-2/MpREM2	7.63971
Mapoly0009s0061	2.80975	0.0101068	17.0864	3.57e-05	6.74e-05	0.261029	238	1.80441	1.82558	1.59833	0.117324	0.574806	0.0492676	69	70	62	5	29	3	MpERF2	0.0283976
Mapoly0020s0051	2.79234	9.18704	66.7832	3.03e-16	1.2e-15	0.0735202	141754	1001.84	1032.37	1021.93	84.4731	105.13	251.495	38310	39585	39641	3600	5304	15314	MpNAC4	25.6533
Mapoly0092s0058	2.62626	4.61782	235.953	3e-53	4.21e-52	0.0174469	5935	44.4826	40.1629	42.1495	6.68745	6.50126	7.32445	1701	1540	1635	285	328	446	MpERF18	12.1276
Mapoly0061s0030	2.56703	3.32467	75.7684	3.19e-18	1.39e-17	0.0528485	2417	16.6319	16.5346	18.2519	2.58112	4.06329	2.03639	636	634	708	110	205	124	MpWRKY11	8.53453
Mapoly0051s0062	2.5201	4.43478	93.2826	4.53e-22	2.39e-21	0.0424532	5192	36.8204	36.5117	37.1225	8.89314	6.64001	3.77718	1408	1400	1440	379	335	230	MpASLBD6	11.1761
Mapoly0176s0008	2.44626	1.05407	35.9864	1.99e-09	5.29e-09	0.0941217	501	3.05965	4.35532	3.06776	0.657013	0.65409	0.607633	117	167	119	28	33	37	MpASLBD17	2.57852
Mapoly0051s0025	2.44512	4.80717	154.736	1.6e-35	1.34e-34	0.0239819	6758	46.1562	48.1954	47.5117	10.3949	9.35547	6.35552	1765	1848	1843	443	472	387	MpHMGbox5	11.7541
Mapoly0037s0113	2.43533	6.70962	233.194	1.2e-52	1.65e-51	0.0162181	25468	171.916	167.328	190.769	30.8796	30.8413	36.2281	6574	6416	7400	1316	1556	2206	MpTrihelix15	16.3401
Mapoly0122s0029	2.26507	3.7381	93.7797	3.53e-22	1.86e-21	0.0338802	3263	23.5358	23.4718	19.2573	4.50523	3.78579	5.4687	900	900	747	192	191	333	MpBBX6	8.46707
Mapoly0064s0079	2.25104	7.52239	81.1847	2.06e-19	9.51e-19	0.0408995	45360	296.211	304.664	310.747	46.1786	49.4135	95.8419	11327	11682	12054	1968	2493	5836	MpBBX4	16.9332
Mapoly0022s0032	2.13485	3.37909	76.6854	2e-18	8.8e-18	0.0368052	2542	18.3317	15.022	17.4527	4.20019	3.84526	3.53084	701	576	677	179	194	215	MpGARP1/MpKAN	7.21385
Mapoly0074s0081	2.08817	7.09271	119.562	7.89e-28	5.15e-27	0.024073	33735	231.906	207.126	224.024	41.5795	47.4909	66.7904	8868	7942	8690	1772	2396	4067	MpCAMTA	14.8108
Mapoly0034s0126	1.93574	5.39584	109.293	1.4e-25	8.31e-25	0.0224406	10446	76.8835	58.3926	64.9902	14.5716	16.4117	21.3	2940	2239	2521	621	828	1297	MpbZIP9	10.4449
Mapoly0047s0034	1.92879	1.40071	21.6869	3.21e-06	6.67e-06	0.105436	641	4.26259	4.17276	4.04739	1.50174	1.16943	0.624056	163	160	157	64	59	38	MpGRAS5	2.70167
Mapoly0101s0006	1.89978	6.504	152.175	5.8e-35	4.8e-34	0.0156995	22488	142.548	139.657	147.253	35.948	36.2326	42.8628	5451	5355	5712	1532	1828	2610	MpRRB	12.3561
Mapoly0119s0041	1.83645	4.07442	60.2072	8.54e-15	3.16e-14	0.0363747	4150	30.6749	22.6894	25.5475	7.25061	9.37529	5.48512	1173	870	991	309	473	334	MpGARP6/MpHSR	7.48246
Mapoly0022s0095	1.82061	5.69583	149.785	1.93e-34	1.58e-33	0.0144975	12863	78.5571	80.0388	83.7577	22.2211	21.9417	24.4203	3004	3069	3249	947	1107	1487	MpbZIP7	10.3699
Mapoly0156s0007	1.78005	8.00824	81.4002	1.84e-19	8.54e-19	0.0263388	64376	418.91	371.533	405.976	96.1585	104.258	147.885	16019	14246	15748	4098	5260	9005	MpGARP8/MpGLD	14.255
Mapoly0074s0047	1.73643	8.32449	41.3936	1.24e-10	3.61e-10	0.0495276	80862	511.04	472.774	495.586	106.647	106.716	230.556	19542	18128	19224	4545	5384	14039	MpGATA4	14.4549
Mapoly0039s0003	1.67237	6.30971	115.347	6.61e-27	4.17e-26	0.0162605	19770	130.257	111.308	120.674	35.1033	41.941	36.5894	4981	4268	4681	1496	2116	2228	MpbHLH14/MpRSL	10.5522
Mapoly0162s0001	1.58752	6.28774	58.0584	2.54e-14	9.14e-14	0.0295146	19757	121.026	109.9	120.777	27.0783	37.957	51.9116	4628	4214	4685	1154	1915	3161	MpWRKY12	9.98189
Mapoly0032s0097	1.5828	4.19811	52.6184	4.05e-13	1.36e-12	0.0313551	4548	27.5368	29.9135	25.0319	10.7234	10.1681	6.68397	1053	1147	971	457	513	407	MpTrihelix13	6.64476
Mapoly0083s0007	1.54773	0.592554	7.15681	0.00746801	0.0110264	0.214211	365	2.61508	2.26894	1.77879	1.05591	1.07033	0.164225	100	87	69	45	54	10	MpGRAS11	0.917114
Mapoly0063s0098	1.50807	5.46998	101.923	5.77e-24	3.25e-23	0.0148448	11098	65.534	68.1204	63.031	23.8167	23.0914	22.2525	2506	2612	2445	1015	1165	1355	MpHD13/MpPLINC	8.24908
Mapoly0023s0090	1.49194	3.2135	19.2728	1.13e-05	2.25e-05	0.077269	2364	14.1738	14.2135	12.6062	3.47278	3.19117	7.86639	542	545	489	148	161	479	Mp1R-MYB9	4.79434
Mapoly0022s0128	1.48361	2.99815	15.3745	8.82e-05	0.000159875	0.0960475	2038	13.6246	12.3097	9.30641	3.02695	2.45779	7.07811	521	472	361	129	124	431	MpRKD	4.44809
Mapoly0085s0092	1.41262	1.80071	16.2843	5.45e-05	0.000100907	0.0782329	877	4.89021	5.78971	4.43408	1.54867	1.94245	2.16777	187	222	172	66	98	132	MpR2R3-MYB15	2.54372
Mapoly0029s0145	1.3998	5.77382	93.4475	4.17e-22	2.2e-21	0.0141139	13805	76.8312	80.091	81.0766	29.4013	28.9782	31.794	2938	3071	3145	1253	1462	1936	MpHD9/PINTOX	8.08219
Mapoly0159s0028	1.39687	4.0287	47.83	4.65e-12	1.48e-11	0.026843	4103	28.1122	21.8809	20.9072	9.33897	8.70138	8.88459	1075	839	811	398	439	541	MpTrihelix35	5.62757
Mapoly0088s0049	1.3787	5.05674	45.2211	1.76e-11	5.4e-11	0.0285024	8492	50.3927	46.3177	47.4859	13.3749	17.2838	24.7159	1927	1776	1842	570	872	1505	MpbHLH19	6.97174
Mapoly0001s0480	1.34391	4.84543	64.1705	1.14e-15	4.39e-15	0.0187667	7300	42.6259	37.5549	43.5159	13.7738	16.2928	18.6067	1630	1440	1688	587	822	1133	MpRR-MYB1	6.51181
Mapoly0019s0040	1.29611	6.52406	47.0121	7.05e-12	2.22e-11	0.0246768	23545	134.494	126.904	130.96	42.1192	47.7684	69.8122	5143	4866	5080	1795	2410	4251	MpbZIP6	8.45589
Mapoly0047s0121	1.26943	6.30615	72.2308	1.91e-17	8.03e-17	0.0152831	19989	109.938	113.969	111.574	47.563	49.7307	41.8939	4204	4370	4328	2027	2509	2551	MpGIF	8.0052
Mapoly0005s0203	1.21667	10.0071	33.3764	7.59e-09	1.95e-08	0.0310358	262661	1359.71	1399.68	1557.32	567.565	587.809	701.964	51995	53669	60409	24188	29656	42744	MpCSD	12.1753
Mapoly0002s0204	1.21102	6.17588	68.276	1.42e-16	5.72e-16	0.0147197	18386	100.995	99.2075	102.654	44.1372	40.2761	46.3936	3862	3804	3982	1881	2032	2825	MpTrihelix5	7.4791
Mapoly0043s0095	1.1671	5.53547	56.2945	6.24e-14	2.2e-13	0.016476	11811	72.9085	57.5581	61.9998	27.4772	29.1962	29.0186	2788	2207	2405	1171	1473	1767	Mp1R-MYB12	6.46044
Mapoly0159s0029	1.11082	6.21666	25.3257	4.84e-07	1.08e-06	0.0339583	18700	96.1828	106.771	101.932	57.9345	54.3093	28.9858	3678	4094	3954	2469	2740	1765	MpDEL1	6.90559
Mapoly0073s0059	1.09126	6.12932	16.2151	5.65e-05	0.000104524	0.0513915	18263	97.3857	90.9141	97.4724	31.5836	30.0881	72.3905	3724	3486	3781	1346	1518	4408	MpbHLH39	6.68867
Mapoly0040s0112	1.06895	8.67491	38.0126	7.03e-10	1.93e-09	0.0211284	104615	534.523	578.371	547.66	258.112	261.121	272.285	20440	22177	21244	11000	13174	16580	MpbHLH13	9.27301
Mapoly0069s0082	1.0621	6.87158	48.947	2.63e-12	8.49e-12	0.0160494	30065	154.421	152.697	167.876	70.4646	73.6743	83.3115	5905	5855	6512	3003	3717	5073	MpC2H2-11	7.29833
Mapoly0019s0144	1.03444	6.54294	38.9153	4.43e-10	1.23e-09	0.0191598	24053	127.773	120.254	127.841	55.2126	54.0318	74.197	4886	4611	4959	2353	2726	4518	MpCCAAT-NFYA	6.76826
Mapoly0162s0017	1.0189	6.42694	24.9711	5.82e-07	1.29e-06	0.0290959	22361	125.158	109.587	110.852	40.5002	54.3291	75.6422	4786	4202	4300	1726	2741	4606	Mp1R-MYB20	6.5484
Mapoly0046s0102	0.99915	5.83647	39.8234	2.78e-10	7.86e-10	0.0173145	14748	74.7391	75.3445	78.3698	33.625	36.4507	44.1602	2858	2889	3040	1433	1839	2689	MpbZIP10	5.8315
Mapoly0014s0195	0.968632	6.08787	34.929	3.42e-09	8.95e-09	0.0186693	17602	91.5279	83.1684	95.3327	40.6879	42.1194	55.114	3500	3189	3698	1734	2125	3356	MpCDC5	5.8969
Mapoly0068s0102	0.936663	6.28906	39.5536	3.19e-10	9e-10	0.015419	20204	100.55	103.38	104.175	48.5486	53.3975	58.9733	3845	3964	4041	2069	2694	3591	MpTCP1	5.89073
Mapoly0095s0046	0.884498	4.90867	21.1334	4.28e-06	8.82e-06	0.0255189	7834	37.2911	38.3112	41.2215	17.9036	17.4424	27.869	1426	1469	1599	763	880	1697	MpGATA5	4.34171
Mapoly0009s0010	0.869378	5.6266	30.8399	2.8e-08	6.89e-08	0.0169395	12813	69.7443	59.6184	62.1287	31.6774	33.5964	39.4962	2667	2286	2410	1350	1695	2405	Mp1R-MYB4	4.89164
Mapoly0048s0045	0.869317	6.28601	35.3742	2.72e-09	7.16e-09	0.0148748	20169	99.9747	94.3045	108.197	53.3588	54.8841	57.3146	3823	3616	4197	2274	2769	3490	MpAP2L3	5.46454
Mapoly0008s0031	0.855133	6.00954	27.151	1.88e-07	4.35e-07	0.0187797	16762	85.6179	76.492	86.7481	39.8666	43.5664	54.0794	3274	2933	3365	1699	2198	3293	MpSPL4	5.13896
Mapoly0214s0002	0.850926	7.5643	30.4057	3.5e-08	8.56e-08	0.016798	48976	237.894	240.456	252.124	130.816	133.157	141.004	9097	9220	9780	5575	6718	8586	MpCCAAT-NFYB1	6.43666
Mapoly0029s0022	0.819978	7.90185	26.1022	3.24e-07	7.35e-07	0.0182233	61780	296.524	291.389	328.045	177.558	172.997	168.298	11339	11173	12725	7567	8728	10248	MpC2H2-6	6.47934
Mapoly0045s0043	0.805286	4.61564	21.8418	2.96e-06	6.17e-06	0.0201864	6311	30.3873	31.0349	32.0182	17.7628	20.6534	15.0759	1162	1190	1242	757	1042	918	Mp1R-MYB13	3.71691
Mapoly0018s0018	0.796811	3.69113	12.7992	0.000346773	0.000590499	0.0335559	3367	16.4489	15.9869	16.6536	8.37692	8.26532	11.5779	629	613	646	357	417	705	MpbHLH26/MpMYC1	2.94113
Mapoly0076s0039	0.762273	7.78228	18.1434	2.05e-05	3.96e-05	0.0227144	57639	279.265	263.197	288.396	142.947	146.635	200.207	10679	10092	11187	6092	7398	12191	MpIDDL4	5.93222
Mapoly0005s0159	0.75057	5.88941	17.3396	3.13e-05	5.93e-05	0.0227759	15557	78.9755	73.0234	70.9968	36.2296	40.3554	55.8859	3020	2800	2754	1544	2036	3403	MpHD1/DDT1	4.42041
Mapoly0094s0004	0.739266	5.9627	20.5845	5.71e-06	1.16e-05	0.0185658	16322	80.0477	78.9174	74.9669	41.0868	43.2492	55.7381	3061	3026	2908	1751	2182	3394	MpARID4	4.40802
Mapoly0008s0159	0.721198	6.1437	21.6504	3.27e-06	6.79e-06	0.0168161	18496	91.4756	82.5947	89.8932	48.0089	50.3055	61.7487	3498	3167	3487	2046	2538	3760	MpWRKY2	4.43083
Mapoly0174s0004	0.703337	6.55822	22.0092	2.71e-06	5.68e-06	0.0157988	24559	127.851	111.074	111.264	70.582	67.9857	76.4797	4889	4259	4316	3008	3430	4657	MpbHLH44	4.61264
Mapoly0001s0021	0.68933	5.60789	20.3239	6.54e-06	1.32e-05	0.0162265	12738	55.6751	66.1644	58.6742	35.596	35.2416	41.0727	2129	2537	2276	1517	1778	2501	MpbZIP1	3.86569
Mapoly0051s0040	0.684375	6.08671	19.0062	1.3e-05	2.57e-05	0.0172636	17832	83.7611	83.4292	84.0928	45.592	49.473	61.2396	3203	3199	3262	1943	2496	3729	MpERF11	4.16559
Mapoly0104s0012	0.681453	7.06515	18.7409	1.5e-05	2.93e-05	0.0175255	35129	166.372	161.486	166.948	89.0722	101.206	118.193	6362	6192	6476	3796	5106	7197	MpTZF	4.81456
Mapoly0019s0045	0.667235	4.05439	10.9241	0.000949217	0.00154705	0.0277598	4364	20.7115	19.2208	21.1392	10.8172	12.0908	15.5029	792	737	820	461	610	944	MpB3-3/MpARF1	2.70523
Mapoly0005s0077	0.656504	4.45206	16.3223	5.34e-05	9.9e-05	0.0178277	5701	26.9092	26.2363	27.0943	17.1762	16.3324	17.3915	1029	1006	1051	732	824	1059	MpGATA1	2.9228
Mapoly0007s0001	0.626731	6.19003	18.4881	1.71e-05	3.33e-05	0.0148822	19134	86.5593	89.2711	89.9448	53.9455	55.6571	62.4877	3310	3423	3489	2299	2808	3805	MpWRKY1	3.87949
Mapoly0086s0046	0.585831	5.728	17.0161	3.71e-05	6.98e-05	0.0140071	13841	61.5068	66.9207	62.3091	42.7293	43.2691	41.0892	2352	2566	2417	1821	2183	2502	MpNAC9	3.35564
Mapoly0148s0001	0.580067	5.71793	7.99312	0.00469554	0.00710315	0.0297131	14000	65.4033	59.2793	64.4488	33.977	33.7748	58.6941	2501	2273	2500	1448	1704	3574	MpPPP1	3.31678
Mapoly0019s0115	0.565422	5.43018	11.2862	0.00078086	0.00128288	0.0197638	11386	50.6019	51.1946	52.4871	31.8651	29.771	42.5672	1935	1963	2036	1358	1502	2592	MpC2H2-5	3.07034
Mapoly0051s0029	0.52327	7.05915	8.38117	0.00379128	0.00580344	0.023249	35445	148.458	162.294	160.993	92.2634	95.4773	140.429	5677	6223	6245	3932	4817	8551	MpTrihelix19	3.69384
Mapoly0168s0004	0.510185	5.85638	12.3034	0.000452123	0.000760799	0.0147769	15240	67.1554	66.2948	70.6617	46.953	45.8259	50.5157	2568	2542	2741	2001	2312	3076	MpGeBP4	2.98784
Mapoly0038s0096	0.50966	4.13696	7.02204	0.00805123	0.0118508	0.0252421	4643	22.6728	19.3251	19.9018	13.1403	13.617	16.6853	867	741	772	560	687	1016	MpCXC2	2.10844
Mapoly0088s0024	0.491792	7.58575	8.18132	0.00423239	0.00643225	0.0210858	50919	227.12	211.324	235.058	146.49	140.947	191.47	8685	8103	9118	6243	7111	11659	MpEIL/EIN3	3.73061
Mapoly0013s0062	0.480038	7.03696	9.89677	0.00165569	0.00263036	0.0165318	34710	155.545	142.552	160.71	100.64	107.905	120.361	5948	5466	6234	4289	5444	7329	MpARID1	3.37801
Mapoly0122s0020	0.431595	5.31242	7.45722	0.00631825	0.00941491	0.0173694	10555	45.6332	44.466	46.7125	30.2226	31.4161	39.7425	1745	1705	1812	1288	1585	2420	MpbZIP13	2.29282
Mapoly0130s0023	-0.422596	6.38746	8.23889	0.00410022	0.00624739	0.0152855	23138	72.5163	68.6159	73.3686	89.1191	94.6449	103.708	2773	2631	2846	3798	4775	6315	MpTrihelix29	-2.69931
Mapoly0216s0010	-0.429282	4.85624	7.63336	0.00572986	0.00858168	0.016517	7890	23.745	24.6454	25.5217	35.948	34.4091	29.2157	908	945	990	1532	1736	1779	MpCCAAT-NFYB2	-2.0847
Mapoly0050s0010	-0.431371	5.55447	7.31584	0.00683496	0.0101453	0.0177642	13050	40.2461	36.6942	43.0003	47.3753	52.1092	62.2085	1539	1407	1668	2019	2629	3788	MpDP1	-2.39604
Mapoly0065s0047	-0.489358	6.06498	10.3071	0.00132516	0.00212501	0.0163117	18616	54.5245	54.0895	58.3649	72.1072	72.822	89.4371	2085	2074	2264	3073	3674	5446	MpTrihelix22	-2.96795
Mapoly0070s0095	-0.549014	7.66238	9.87102	0.00167902	0.00266442	0.0217578	56731	175.629	161.225	156.508	214.421	217.455	289.907	6716	6182	6071	9138	10971	17653	MpC2H2-12	-4.20675
Mapoly0003s0245	-0.556426	4.56137	9.65559	0.00188776	0.00298086	0.0219631	6607	19.064	19.7424	18.4066	23.629	26.9564	33.502	729	757	714	1007	1360	2040	MpC2H2-1	-2.53807
Mapoly0033s0004	-0.55686	5.48023	11.5337	0.000683444	0.00112948	0.018725	12477	37.7618	35.2338	35.2664	48.572	47.2332	63.4074	1444	1351	1368	2070	2383	3861	MpHD11/MpNDX	-3.05172
Mapoly0123s0012	-0.580842	3.92622	9.19871	0.00242186	0.00377944	0.0246812	4198	12.6832	12.2053	11.5235	18.2086	17.7794	18.4753	485	468	447	776	897	1125	MpR2R3-MYB18	-2.28051
Mapoly0025s0044	-0.581867	5.50663	13.0958	0.000295956	0.000507555	0.0179779	12461	38.8602	35.5207	34.725	57.7233	59.9583	45.671	1486	1362	1347	2460	3025	2781	MpbHLH49	-3.20413
Mapoly0019s0096	-0.596828	5.98085	16.7846	4.19e-05	7.84e-05	0.0148067	17519	48.5883	52.9419	49.1616	74.8525	75.2204	77.8264	1858	2030	1907	3190	3795	4739	MpBZR2	-3.56954
Mapoly0040s0004	-0.690858	4.7748	18.2164	1.97e-05	3.82e-05	0.017822	7672	21.6529	20.8638	20.1854	31.3724	31.2972	38.5108	828	800	783	1337	1579	2345	MpR2R3-MYB11	-3.29871
Mapoly0016s0064	-0.715969	4.97531	16.2039	5.69e-05	0.000105093	0.0217898	8611	22.882	25.1931	23.2016	44.7707	42.615	29.7576	875	966	900	1908	2150	1812	MpC2H2-4	-3.56217
Mapoly0061s0069	-0.719743	5.57007	10.9404	0.000940896	0.00153414	0.0332717	13601	36.2712	36.3552	34.9313	44.9115	47.5504	84.6089	1387	1394	1355	1914	2399	5152	Mp4R-MYB1	-4.00902
Mapoly0073s0051	-0.810737	6.08746	24.0101	9.58e-07	2.09e-06	0.0191149	19293	52.9293	46.0047	49.0842	73.4212	82.7325	103.429	2024	1764	1904	3129	4174	6298	MpbHLH40	-4.93533
Mapoly0174s0011	-0.933838	8.4431	19.668	9.21e-06	1.84e-05	0.03134	100147	244.066	233.544	239.775	377.266	382.603	610.54	9333	8955	9301	16078	19303	37177	MpMADS1	-7.88449
Mapoly0007s0271	-0.969025	7.28859	38.9026	4.45e-10	1.24e-09	0.0169166	44008	112.004	104.867	100.179	197.245	226.93	196.463	4283	4021	3886	8406	11449	11963	MpR2R3-MYB4	-7.06283
Mapoly0003s0288	-0.975157	6.96254	45.1704	1.81e-11	5.54e-11	0.0146892	35211	87.3961	82.9337	81.85	162.587	162.987	170.17	3342	3180	3175	6929	8223	10362	MpTrihelix7	-6.78957
Mapoly0043s0098	-0.989628	6.29855	34.7357	3.78e-09	9.86e-09	0.0196135	22501	52.9816	51.5597	53.5183	95.525	90.1059	128.178	2026	1977	2076	4071	4546	7805	MpB3-4/MpARF3	-6.23322
Mapoly0074s0026	-1.03517	7.20584	32.5572	1.16e-08	2.93e-08	0.023057	42432	101.858	93.9133	94.5851	175.54	168.141	251.314	3895	3601	3669	7481	8483	15303	MpB3-5/MpVAL	-7.4593
Mapoly0049s0118	-1.03964	2.34238	12.0393	0.000520915	0.000869914	0.0583415	1422	3.47806	2.99917	3.35134	6.1243	7.13553	6.94673	133	115	130	261	360	423	MpRWP1	-2.43524
Mapoly0184s0008	-1.05408	5.45443	46.7798	7.94e-12	2.48e-11	0.0161684	12485	29.4197	27.462	28.5122	56.2919	54.1507	66.8397	1125	1053	1106	2399	2732	4070	MpTrihelix37	-5.7494
Mapoly0013s0135	-1.13123	4.93857	48.3326	3.6e-12	1.15e-11	0.0177715	8785	18.8286	20.2118	18.5097	38.1771	38.6904	49.1526	720	775	718	1627	1952	2993	MpTrihelix10	-5.58668
Mapoly0115s0048	-1.14634	5.80095	35.7823	2.21e-09	5.85e-09	0.0253373	16188	36.3497	33.982	33.6423	60.891	67.7677	101.426	1390	1303	1305	2595	3419	6176	MpGARP4/MpPHR2	-6.64984
Mapoly0036s0129	-1.16438	6.14447	49.9889	1.55e-12	5.06e-12	0.0186715	20391	44.7179	43.0577	43.0518	85.3413	89.3328	118.505	1710	1651	1670	3637	4507	7216	MpWRKY5	-7.15449
Mapoly0874s0001	-1.16446	5.7681	27.9057	1.27e-07	2.98e-07	0.0336362	15948	30.2304	34.3471	36.1687	55.9634	62.4953	107.305	1156	1317	1403	2385	3153	6534	MpR2R3-MYB20	-6.71671
Mapoly0001s0259	-1.20071	7.02344	60.8179	6.26e-15	2.33e-14	0.0164117	37348	82.3229	77.483	76.7199	165.591	174.642	203.393	3148	2971	2976	7057	8811	12385	MpbHLH27	-8.43311
Mapoly0041s0025	-1.20862	2.57234	10.1675	0.00142939	0.00228383	0.0962337	1613	3.97493	3.59901	3.09354	10.6295	10.1879	3.87572	152	138	120	453	514	236	MpERF9	-3.10898
Mapoly0092s0005	-1.23541	2.61964	14.0138	0.000181477	0.000317841	0.0719251	1711	4.681	2.63406	3.55758	8.37692	10.9213	6.32267	179	101	138	357	551	385	MpR2R3-MYB16	-3.23631
Mapoly0168s0007	-1.23918	4.51369	55.6133	8.82e-14	3.1e-13	0.018163	6490	12.2909	14.1613	14.2045	31.4897	32.9027	31.5969	470	543	551	1342	1660	1924	MpCCAAT-NFYC3	-5.59329
Mapoly0004s0047	-1.25223	0.524505	7.87688	0.00500708	0.00754951	0.120596	385	0.732224	0.834553	0.876504	2.11183	2.51726	1.21527	28	32	34	90	127	74	MpASLBD1	-0.656799
Mapoly0069s0060	-1.26145	6.0785	41.8329	9.94e-11	2.91e-10	0.0261939	19722	41.1091	38.7285	39.3911	78.7477	79.0656	127.964	1572	1485	1528	3356	3989	7792	MpC2H2-10	-7.66772
Mapoly0007s0033	-1.33551	4.75379	68.1844	1.49e-16	5.97e-16	0.0172232	7758	15.5074	15.4653	14.849	36.2296	36.5894	42.7971	593	593	576	1544	1846	2606	Mp1R-MYB2	-6.34875
Mapoly0042s0072	-1.35245	5.7429	84.4218	4e-20	1.91e-19	0.0145715	15318	28.6613	31.374	30.2652	79.5924	71.0381	79.9613	1096	1203	1174	3392	3584	4869	MpRR-MYB3	-7.767
Mapoly0113s0058	-1.37088	6.11143	66.0336	4.43e-16	1.74e-15	0.0193931	20049	39.9585	39.0936	36.5038	93.4836	84.4371	120.903	1528	1499	1416	3984	4260	7362	MpTrihelix26	-8.37806
Mapoly0023s0075	-1.42338	7.17834	44.9519	2.02e-11	6.18e-11	0.031057	42730	70.7903	79.752	85.356	165.145	177.377	290.137	2707	3058	3311	7038	8949	17667	MpERF4	-10.2175
Mapoly0124s0021	-1.43848	2.78549	27.8294	1.32e-07	3.1e-07	0.0475434	1962	4.15798	3.65117	3.22244	9.59708	10.3267	9.9849	159	140	125	409	521	608	MpbHLH1	-4.00687
Mapoly0036s0107	-1.44601	5.99487	41.5025	1.18e-10	3.42e-10	0.0344587	18899	34.3622	32.4172	35.8336	70.4646	74.7843	134.271	1314	1243	1390	3003	3773	8176	Mp3R-MYB1	-8.66866
Mapoly0023s0081	-1.4642	2.72311	24.6091	7.02e-07	1.55e-06	0.0560925	1847	3.05965	3.80765	3.55758	10.6295	10.8619	7.30802	117	146	138	453	548	445	MpHD7/MpKNOX1B	-3.98718
Mapoly0124s0064	-1.53991	2.37517	23.3437	1.35e-06	2.91e-06	0.0645903	1452	2.87659	2.52974	2.44906	8.1892	8.91941	5.76431	110	97	95	349	450	351	MpERF19	-3.65755
Mapoly0092s0004	-1.56204	2.79639	22.9228	1.69e-06	3.6e-06	0.0691941	1940	3.89648	3.83373	2.70685	11.1458	13.0223	6.68397	149	147	105	475	657	407	Mp1R-MYB19	-4.36807
Mapoly0013s0145	-1.5957	6.10784	77.2813	1.48e-18	6.56e-18	0.0222174	20309	34.7022	31.6087	36.4523	86.7022	92.8412	131.002	1327	1212	1414	3695	4684	7977	Mp1R-MYB5	-9.74631
Mapoly0001s0020	-1.65029	6.28937	108.324	2.28e-25	1.34e-24	0.0168448	22880	38.1279	38.0765	37.071	108.501	109.411	137.621	1458	1460	1438	4624	5520	8380	MpTrihelix1	-10.3793
Mapoly0058s0031	-1.7548	9.18883	83.6086	6.03e-20	2.85e-19	0.0250018	170938	269.877	259.729	270.685	824.481	884.27	992.068	10320	9959	10500	35137	44613	60409	MpIDDL3	-16.1246
Mapoly0113s0037	-1.79046	6.95774	122.802	1.54e-28	1.04e-27	0.0174798	36531	55.989	55.9933	55.1682	180.96	172.125	225.104	2141	2147	2140	7712	8684	13707	MpE2F	-12.4575
Mapoly0210s0005	-1.79788	4.85755	59.4033	1.28e-14	4.69e-14	0.0359025	8688	14.6968	12.9616	11.0852	32.616	38.7895	63.2596	562	497	430	1390	1957	3852	Mp3R-MYB7	-8.73328
Mapoly0318s0001	-1.80169	1.62929	20.6349	5.56e-06	1.13e-05	0.0971638	878	1.51675	1.46047	1.05696	3.70743	6.38233	3.99067	58	56	41	158	322	243	MpR2R3-MYB19	-2.93547
Mapoly0015s0005	-1.82819	6.5628	141.653	1.16e-32	8.94e-32	0.0156599	27491	45.1364	37.5027	41.8917	143.933	152.78	145.504	1726	1438	1625	6134	7708	8860	MpbZIP4	-11.998
Mapoly0005s0280	-1.83366	6.069	131.902	1.57e-30	1.14e-29	0.0168095	19684	30.5965	30.1221	27.4294	89.7292	114.525	109.916	1170	1155	1064	3824	5778	6693	MpLIM1	-11.1285
Mapoly0811s0001	-1.8597	1.01519	22.1479	2.52e-06	5.31e-06	0.0906298	564	0.810676	0.964952	0.747607	3.12081	3.36955	2.69329	31	37	29	133	170	164	Mp1R-MYB22	-1.88795
Mapoly0026s0039	-1.89892	7.56856	80.2296	3.33e-19	1.53e-18	0.0301329	56920	84.9118	78.8392	76.9777	239.669	250.913	407.131	3247	3023	2986	10214	12659	24791	MpbZIP8	-14.3721
Mapoly0014s0223	-1.90966	0.305891	13.2753	0.000268919	0.000462712	0.160394	353	0.496866	0.391197	0.56715	1.38442	1.05051	3.03817	19	15	22	59	53	185	MpSPL2	-0.584148
Mapoly0001s0385	-1.95876	7.15019	149.444	2.29e-34	1.87e-33	0.0170183	41704	54.6291	56.6714	62.9794	223.924	207.109	246.453	2089	2173	2443	9543	10449	15007	MpGRAS1	-14.0055
Mapoly0014s0060	-1.9762	7.07138	111.005	5.9e-26	3.57e-25	0.0233614	40149	52.8247	57.0626	53.5441	185.63	181.678	275.685	2020	2188	2077	7911	9166	16787	MpHD6/WOX	-13.9745
Mapoly0064s0023	-2.11237	0.407163	21.6291	3.31e-06	6.86e-06	0.112813	372	0.496866	0.599835	0.309354	1.73639	2.06137	2.29915	19	23	12	74	104	140	MpGRAS7	-0.860081
Mapoly0093s0018	-2.1417	3.81513	94.0063	3.15e-22	1.67e-21	0.0300661	4100	5.28247	5.94619	4.2794	22.3619	24.5185	21.5792	202	228	166	953	1237	1314	MpASLBD11	-8.17084
Mapoly0467s0001	-2.15828	1.7867	31.0499	2.51e-08	6.21e-08	0.0900092	990	1.56905	1.38223	0.747607	5.37343	5.80753	5.35374	60	53	29	229	293	326	MpWRKY14	-3.85621
Mapoly0011s0037	-2.24065	3.90723	109.376	1.34e-25	7.98e-25	0.0280145	4340	5.17787	5.34635	5.10435	28.6035	22.9526	22.3675	198	205	198	1219	1158	1362	MpASLBD4	-8.75473
Mapoly0240s0002	-2.26457	2.25729	25.6689	4.05e-07	9.11e-07	0.124354	1321	1.6998	1.77342	1.39209	10.2776	10.069	3.08744	65	68	54	438	508	188	Mp3R-MYB8	-5.11179
Mapoly0069s0009	-2.33432	6.83973	175.601	4.43e-40	4.22e-39	0.0199844	34376	38.0495	38.259	37.3288	172.255	166.773	234.037	1455	1467	1448	7341	8414	14251	MpbZIP11/MpABI5A	-15.9661
Mapoly0037s0146	-2.51557	2.2911	54.8243	1.32e-13	4.59e-13	0.0671608	1407	1.77826	1.30399	1.21164	9.26858	8.30496	7.02884	68	50	47	395	419	428	MpTrihelix16	-5.76342
Mapoly0101s0068	-2.52651	7.77529	178.996	8.03e-41	7.89e-40	0.0227984	63868	64.4618	64.7039	65.1449	402.092	424.782	292.781	2465	2481	2527	17136	21431	17828	MpGARP7/MpLUX	-19.6443
Mapoly0003s0271	-3.10945	5.85979	170.695	5.22e-39	4.83e-38	0.0340041	18044	11.1926	12.8313	12.0906	79.5924	83.2875	148.805	428	492	469	3392	4202	9061	MpGRAS2	-18.2207
Mapoly0072s0050	-3.13909	6.68128	389.075	1.32e-86	4.53e-85	0.0150703	30763	19.3255	21.9331	21.4486	186.24	180.886	185.377	739	841	832	7937	9126	11288	MpbZIP12/MpABI5B	-20.9731
Mapoly0009s0013	-3.19758	2.01016	73.3343	1.09e-17	4.64e-17	0.0741403	1193	0.784525	0.964952	0.56715	6.40588	7.31392	7.58721	30	37	22	273	369	462	MpAP2L2	-6.42765
Mapoly0093s0028	-3.68201	0.370862	49.8033	1.7e-12	5.54e-12	0.120106	361	0.104603	0.260798	0.154677	2.65152	2.25958	1.87217	4	10	6	113	114	114	MpHD16/MpBELL5	-1.36552
Mapoly0229s0008	-3.8188	3.09854	144.015	3.53e-33	2.76e-32	0.0520008	2528	1.4906	1.01711	0.850725	18.1383	15.5198	13.8442	57	39	33	773	783	843	MpTrihelix38	-11.8327
Mapoly0034s0034	-3.83859	6.92404	306.004	1.62e-68	3.36e-67	0.0271813	37901	16.815	14.4482	16.2927	174.155	208.437	297.806	643	554	632	7422	10516	18134	MpR2R3-MYB10	-26.5786
Mapoly0080s0037	-3.96219	3.59892	181.702	2.06e-41	2.06e-40	0.0443664	3566	1.4383	1.43439	1.46943	24.1452	27.7691	15.9134	55	55	57	1029	1401	969	MpASLBD9	-14.2596
Mapoly0055s0052	-4.36974	0.421457	34.0601	5.34e-09	1.38e-08	0.25847	397	0.0523017	0	0.283575	1.97104	1.28836	3.85929	2	0	11	84	65	235	MpbHLH45	-1.84166
Mapoly0046s0060	-4.38662	4.53065	312.284	6.94e-70	1.48e-68	0.0307103	7190	2.19667	1.95598	2.1397	39.0219	34.5478	58.1686	84	75	83	1663	1743	3542	MpASLBD5	-19.8743
Mapoly0009s0166	-4.71309	3.12707	124.676	5.99e-29	4.1e-28	0.0855464	2544	0.732224	0.443356	0.721827	18.1852	23.1508	8.67109	28	17	28	775	1168	528	MpASLBD3	-14.7382
Mapoly1803s0001	-6.37875	3.10511	274.012	1.52e-61	2.64e-60	0.0516705	2564	0.235358	0.130399	0.232016	18.8187	18.0172	13.6307	9	5	9	802	909	830	MpASLBD21	-19.8067
Mapoly0084s0032	-6.59449	2.40966	201.595	9.37e-46	1.05e-44	0.0695817	1605	0.183056	0.0782393	0.0515591	9.10432	12.0908	9.7714	7	3	2	388	610	595	MpASLBD10	-15.8905
Mapoly0293s0001	-7.38935	8.56113	643.962	4.59e-142	4.87e-140	0.0341868	119851	4.81175	4.85084	3.76381	590.092	672.147	989.884	184	186	146	25148	33911	60276	MpERF23	-63.2612

## Sheet: TS4
Transcription Factors P < 0.01 and logCPM > 0
Name	logFC	logCPM	LR	PValue	adj.p.value	Dispersion	totreads	Sporeling48hrs_Marchantia_Sporeling_48_Hours_R3_Accepted_Hits	Sporeling48hrs_Marchantia_Sporeling_48_Hours_R2_Accepted_Hits	Sporeling48hrs_Marchantia_Sporeling_48_Hours_R1_Accepted_Hits	Sporeling24hrs_Marchantia_Sporeling_24_Hours_R3_Accepted_Hits	Sporeling24hrs_Marchantia_Sporeling_24_Hours_R2_Accepted_Hits	Sporeling24hrs_Marchantia_Sporeling_24_Hours_R1_Accepted_Hits	Sporeling48hrs_Marchantia_Sporeling_48_Hours_R3_Accepted_Hits	Sporeling48hrs_Marchantia_Sporeling_48_Hours_R2_Accepted_Hits	Sporeling48hrs_Marchantia_Sporeling_48_Hours_R1_Accepted_Hits	Sporeling24hrs_Marchantia_Sporeling_24_Hours_R3_Accepted_Hits	Sporeling24hrs_Marchantia_Sporeling_24_Hours_R2_Accepted_Hits	Sporeling24hrs_Marchantia_Sporeling_24_Hours_R1_Accepted_Hits	gene name	logFC*logCPM
Mapoly0026s0138	7.08093	6.81888	3555.14	0	0	0.00463466	27211	227.829	213.972	230.558	1.4789	1.74332	1.7332	10175	8897	7912	67	80	80	MpHMGbox2	48.284
Mapoly0014s0183	5.07116	3.25073	921.616	1.96e-202	1.03e-200	0.00799349	2292	17.6665	18.3982	19.32	0.485608	0.631954	0.519961	789	765	663	22	29	24	MpGRAS3	16.485
Mapoly0038s0058	2.66119	6.00614	833.77	2.45e-183	1.17e-181	0.00490012	15711	101.409	114.237	117.261	18.8284	16.1911	17.592	4529	4750	4024	853	743	812	MpbHLH15	15.9835
Mapoly0089s0067	3.50559	4.33715	649.934	2.31e-143	8.22e-142	0.00917654	4953	39.5202	37.7584	34.065	2.40597	3.96605	3.42308	1765	1570	1169	109	182	158	MpC2H2-14	15.2043
Mapoly0166s0010	2.77447	4.38576	147.907	4.97e-34	4.46e-33	0.0312328	5182	50.8725	23.8335	34.5896	4.3484	4.96846	6.65117	2272	991	1187	197	228	307	MpERF21	12.1681
Mapoly0023s0118	2.17278	5.57769	436.663	5.76e-97	1.36e-95	0.00653785	11748	75.5026	74.8915	84.0407	20.1527	14.949	16.8771	3372	3114	2884	913	686	779	MpCXC1	12.1191
Mapoly0047s0034	2.86417	3.85915	602.531	4.71e-133	1.49e-131	0.00620999	3533	24.0256	24.8195	27.625	3.59791	3.48664	3.40141	1073	1032	948	163	160	157	MpGRAS5	11.0533
Mapoly0028s0062	2.10766	5.23679	77.0387	1.68e-18	8.9e-18	0.037553	9399	85.8473	36.6281	61.0198	16.7976	10.2856	15.4905	3834	1523	2094	761	472	715	MpbHLH2	11.0373
Mapoly0467s0001	3.59098	2.76507	109.525	1.25e-25	8.64e-25	0.0629011	1685	19.6817	7.23903	10.5779	1.32439	1.15495	0.628286	879	301	363	60	53	29	MpWRKY14	9.92933
Mapoly0013s0048	1.03163	8.71928	151.435	8.42e-35	7.68e-34	0.00490251	106303	559.172	580.71	558.124	275.98	266.772	287.842	24973	24146	19153	12503	12242	13286	MpHMGbox1	8.99504
Mapoly0176s0008	2.60822	3.38387	335	7.83e-75	1.44e-73	0.00995507	2569	18.495	18.2539	16.9305	2.58255	3.63918	2.57814	826	759	581	117	167	119	MpASLBD17	8.82587
Mapoly0156s0012	1.15888	7.60301	159.943	1.16e-36	1.12e-35	0.00576808	48859	274.984	255.94	274.618	129.944	108.129	122.689	12281	10642	9424	5887	4962	5663	MpHD18/C4HDZ	8.81098
Mapoly0061s0030	1.7514	4.9759	414.738	3.41e-92	7.67e-91	0.00417984	7825	50.9396	45.2379	49.2763	14.0385	13.8158	15.3389	2275	1881	1691	636	634	708	MpWRKY11	8.71479
Mapoly0034s0029	1.7742	4.90271	64.1677	1.14e-15	5.33e-15	0.0324256	7397	56.2015	27.0562	55.5123	14.3475	10.5035	15.7072	2510	1125	1905	650	482	725	MpERF7	8.69839
Mapoly0051s0062	1.4441	5.8474	380.383	1.03e-84	2.1e-83	0.00335132	14390	85.1307	82.1787	85.1771	31.0789	30.5081	31.1977	3802	3417	2923	1408	1400	1440	MpASLBD6	8.44422
Mapoly0034s0126	1.26304	6.57599	141.9	1.02e-32	8.85e-32	0.00759331	23936	142.9	123.4	137.63	64.8949	48.7912	54.6176	6382	5131	4723	2940	2239	2521	MpbZIP9	8.30574
Mapoly0007s0221	3.1939	2.57155	237.837	1.16e-53	1.6e-52	0.0199347	1456	13.2331	8.27318	10.5197	1.12573	1.17674	1.19158	591	344	361	51	54	55	MpHD3/C1HDZ	8.21328
Mapoly0036s0107	1.40351	5.71227	243.323	7.42e-55	1.05e-53	0.00513018	13037	70.7557	72.5827	84.8566	29.0041	27.0868	30.1144	3160	3018	2912	1314	1243	1390	Mp3R-MYB1	8.01721
Mapoly0502s0001	3.27736	2.36153	300.442	2.64e-67	4.35e-66	0.0144178	1245	9.31467	8.51368	10.0243	1.19195	0.71912	0.953262	416	354	344	54	33	44	MpbHLH43/LRL1	7.73959
Mapoly0019s0144	0.965709	7.28017	125.478	4e-29	3.1e-28	0.00510352	39371	209.401	218.71	188.509	107.849	100.481	107.437	9352	9094	6469	4886	4611	4959	MpCCAAT-NFYA	7.03053
Mapoly0005s0212	1.77941	3.72725	112.649	2.58e-26	1.83e-25	0.0170569	3301	25.4586	15.392	20.5439	5.91559	5.25175	6.71617	1137	640	705	268	241	310	MpGATA2	6.6323
Mapoly0009s0013	3.24644	1.7798	229.438	7.91e-52	1.06e-50	0.0172886	837	6.44862	6.37324	5.68236	0.662193	0.806286	0.476631	288	265	195	30	37	22	MpAP2L2	5.778
Mapoly0036s0136	3.52911	1.56753	102.412	4.51e-24	2.96e-23	0.0581275	723	7.81447	2.93409	5.47838	0.551827	0.414039	0.433301	349	122	188	25	19	20	MpWRKY6	5.53198
Mapoly0031s0041	1.18929	4.56602	52.3144	4.73e-13	1.93e-12	0.0179175	6008	44.6254	24.9398	29.0529	14.2813	14.84	14.1473	1993	1037	997	647	681	653	MpGRAS4	5.43034
Mapoly0035s0046	1.21266	4.26642	147.701	5.51e-34	4.93e-33	0.00568186	4827	27.7873	25.6372	27.1005	12.7583	10.4599	11.5258	1241	1066	930	578	480	532	MpNAC2	5.17371
Mapoly0065s0089	0.803903	6.43358	82.7942	9.11e-20	5.13e-19	0.00527659	21840	108.485	105.483	115.658	68.3825	56.6797	63.7169	4845	4386	3969	3098	2601	2941	MpGRAS8	5.17197
Mapoly0015s0164	1.26097	3.92885	149.285	2.48e-34	2.24e-33	0.00579988	3803	20.04	21.9095	22.4089	9.62387	8.58585	8.62269	895	911	769	436	394	398	MpB3-2/MpREM2	4.95417
Mapoly0038s0075	0.930347	5.30781	143.232	5.23e-33	4.56e-32	0.00367085	9993	52.8876	49.615	53.2394	27.4369	25.7576	28.5112	2362	2063	1827	1243	1182	1316	MpERF8	4.9381
Mapoly0216s0010	0.992394	4.95255	141.663	1.15e-32	9.94e-32	0.00413031	7817	39.9008	44.5645	39.0189	20.0424	20.593	21.4484	1782	1853	1339	908	945	990	MpCCAAT-NFYB2	4.91488
Mapoly0110s0028	0.594078	8.16141	31.6116	1.88e-08	5.6e-08	0.00790723	72773	343.367	337.373	352.423	261.721	194.293	228.415	15335	14028	12094	11857	8916	10543	MpBBX5	4.84851
Mapoly0119s0041	0.920569	5.00043	75.0477	4.59e-18	2.4e-17	0.00724916	8087	44.6477	39.0812	41.7872	25.8917	18.9586	21.4701	1994	1625	1434	1173	870	991	MpGARP6/MpHSR	4.60324
Mapoly0043s0128	0.690892	6.45836	78.7121	7.19e-19	3.88e-18	0.00405883	22315	109.694	106.156	109.801	70.3028	63.762	67.66	4899	4414	3768	3185	2926	3123	MpARID-HMGbox	4.46203
Mapoly0159s0028	0.852517	4.80192	62.2964	2.95e-15	1.35e-14	0.00742717	7055	37.4602	34.6079	35.4929	23.7286	18.2831	17.5704	1673	1439	1218	1075	839	811	MpTrihelix35	4.09371
Mapoly0012s0202	2.90298	1.3782	106.309	6.31e-25	4.28e-24	0.0364657	635	5.19472	4.30494	4.10878	0.838778	0.28329	0.693282	232	179	141	38	13	32	MpbHLH24	4.00088
Mapoly0013s0145	0.751863	5.27324	73.7425	8.9e-18	4.58e-17	0.00484456	9766	47.6929	45.0455	52.744	29.291	26.4113	30.6344	2130	1873	1810	1327	1212	1414	Mp1R-MYB5	3.96475
Mapoly0038s0096	0.835046	4.59501	82.4059	1.11e-19	6.22e-19	0.00502186	6111	32.2655	29.4131	31.0927	19.1374	16.1475	16.7254	1441	1223	1067	867	741	772	MpCXC2	3.83704
Mapoly0046s0102	0.605726	6.33446	54.124	1.88e-13	7.84e-13	0.00455662	20515	102.842	88.3835	100.825	63.0849	62.9557	65.8618	4593	3675	3460	2858	2889	3040	MpbZIP10	3.83695
Mapoly0005s0152	0.518507	7.16291	38.4837	5.52e-10	1.85e-09	0.00484365	36600	176.777	168.734	160.651	124.448	110.221	118.724	7895	7016	5513	5638	5058	5480	MpCCAAT-NFYC1	3.71402
Mapoly0015s0005	0.666925	5.49714	63.2886	1.79e-15	8.26e-15	0.0044949	11471	54.9252	56.9022	54.2884	38.0982	31.3362	35.2057	2453	2366	1863	1726	1438	1625	MpbZIP4	3.66618
Mapoly0073s0051	0.638288	5.72835	57.2068	3.92e-14	1.69e-13	0.00464515	13512	68.024	65.6323	59.8251	44.6759	38.4402	41.2503	3038	2729	2053	2024	1764	1904	MpbHLH40	3.65634
Mapoly0039s0003	0.519944	6.94844	36.9994	1.18e-09	3.87e-09	0.00504661	31468	140.884	151.996	143.545	109.946	93.0062	101.414	6292	6320	4926	4981	4268	4681	MpbHLH14/MpRSL	3.6128
Mapoly0104s0012	0.479693	7.37435	22.5042	2.1e-06	5.22e-06	0.00719352	42364	217.529	164.309	197.775	140.429	134.933	140.303	9715	6832	6787	6362	6192	6476	MpTZF	3.53743
Mapoly0013s0054	0.773754	4.56004	82.0163	1.35e-19	7.55e-19	0.00418391	5957	28.2799	29.846	31.0636	16.7756	17.1499	18.1986	1263	1241	1066	760	787	840	MpBZR1	3.52835
Mapoly0072s0102	2.36462	1.48124	64.4469	9.92e-16	4.64e-15	0.0457671	676	4.63495	3.77584	5.50752	1.43475	0.588371	0.671617	207	157	189	65	27	31	MpAP2B3-1/MpRAV	3.50257
Mapoly1350s0001	0.630473	5.53925	59.1788	1.44e-14	6.36e-14	0.00429138	11768	53.5146	54.1364	61.7775	37.2373	34.5177	37.6105	2390	2251	2120	1687	1584	1736	MpGRF	3.49234
Mapoly0096s0058	4.98417	0.690776	182.067	1.71e-41	1.86e-40	0.0354864	385	3.40344	2.59739	3.26372	0.198658	0.0653745	0.0216651	152	108	112	9	3	1	MpR2R3-MYB17	3.44295
Mapoly0029s0135	1.67673	2.03872	48.6122	3.12e-12	1.21e-11	0.0330991	1018	7.65774	4.42519	6.55657	1.36853	2.26632	2.18817	342	184	225	62	104	101	MpbHLH33	3.41837
Mapoly0003s0245	0.753397	4.43071	54.5647	1.5e-13	6.29e-13	0.00630108	5425	23.7121	26.9119	30.5099	16.0913	16.4962	15.4688	1059	1119	1047	729	757	714	MpC2H2-1	3.33809
Mapoly0092s0058	0.556992	5.4567	42.8061	6.04e-11	2.16e-10	0.00465306	11173	55.7761	47.0176	53.9387	37.5463	33.5589	35.4224	2491	1955	1851	1701	1540	1635	MpERF18	3.03934
Mapoly0080s0053	0.393094	7.48818	24.3891	7.87e-07	2.05e-06	0.00442122	45903	203.557	205.94	201.913	149.634	159.122	156.833	9091	8563	6929	6779	7302	7239	MpLIM3	2.94356
Mapoly0040s0134	0.526237	5.43735	31.8142	1.7e-08	5.07e-08	0.00569639	11083	58.8437	46.6809	47.7318	33.9484	36.1739	36.354	2628	1941	1638	1538	1660	1678	MpDOF1	2.86134
Mapoly0098s0044	0.538252	5.24056	42.9155	5.72e-11	2.05e-10	0.00421372	9638	45.2747	46.1999	42.6906	33.3304	28.5251	30.5694	2022	1921	1465	1510	1309	1411	MpGARP3/MpPHR1	2.82074
Mapoly0155s0008	0.34037	7.58505	16.1866	5.74e-05	0.000124021	0.00502396	49122	219.992	205.892	217.649	177.887	157.4	172.995	9825	8561	7469	8059	7223	7985	MpTrihelix33	2.58172
Mapoly0016s0064	0.538351	4.615	40.1417	2.36e-10	8.11e-10	0.00421065	6239	28.2575	30.6877	27.9747	19.314	21.0506	19.4985	1262	1276	960	875	966	900	MpC2H2-4	2.48449
Mapoly0091s0012	0.546463	4.47586	19.1848	1.19e-05	2.75e-05	0.0100843	5618	24.6301	23.3765	31.151	19.4023	19.547	15.1872	1100	972	1069	879	897	701	Mp1R-MYB18	2.44589
Mapoly0057s0012	0.812373	2.95682	8.49282	0.00356551	0.00612171	0.0522532	1992	16.1663	5.89224	7.43078	5.27547	5.644	5.89289	722	245	255	239	259	272	MpWRKY10	2.40204
Mapoly0014s0060	0.398203	5.72988	29.6566	5.16e-08	1.48e-07	0.00339821	13551	60.1423	59.9565	60.8158	44.5877	47.6798	44.9983	2686	2493	2087	2020	2188	2077	MpHD6/WOX	2.28165
Mapoly0032s0097	0.467855	4.78416	27.8096	1.34e-07	3.71e-07	0.00479345	7025	33.4746	30.327	31.9961	23.243	24.9949	21.0368	1495	1261	1098	1053	1147	971	MpTrihelix13	2.2383
Mapoly0007s0001	0.337539	6.39667	12.4549	0.000416902	0.000812445	0.00630016	21640	108.552	85.0166	88.4408	73.062	74.5923	75.5894	4848	3535	3035	3310	3423	3489	MpWRKY1	2.15912
Mapoly0050s0010	0.403458	5.28709	23.9912	9.68e-07	2.49e-06	0.00427273	9981	44.4686	46.0316	42.7488	33.9705	30.6607	36.1373	1986	1914	1467	1539	1407	1668	MpDP1	2.13312
Mapoly0003s0271	0.551501	3.64478	28.3178	1.03e-07	2.89e-07	0.0058024	3173	14.487	14.8388	15.153	9.44729	10.7214	10.1609	647	617	520	428	492	469	MpGRAS2	2.0101
Mapoly0064s0023	2.79159	0.673422	97.3223	5.89e-23	3.7e-22	0.030081	386	3.08996	2.52524	2.59349	0.419389	0.501205	0.259981	138	105	89	19	23	12	MpGRAS7	1.87992
Mapoly0007s0033	0.475578	3.94315	25.3819	4.7e-07	1.25e-06	0.00485834	3908	17.0844	18.0856	18.3875	13.0893	12.9224	12.4791	763	752	631	593	593	576	Mp1R-MYB2	1.87527
Mapoly0124s0064	1.05071	1.77266	35.5195	2.53e-09	8.05e-09	0.0147365	851	4.7469	4.16064	4.77901	2.42804	2.11378	2.05818	212	173	164	110	97	95	MpERF19	1.86255
Mapoly0003s0288	0.290648	6.29509	9.86553	0.00168404	0.00301726	0.00586328	20196	98.7893	80.9762	79.2617	73.7683	69.297	68.7865	4412	3367	2720	3342	3180	3175	MpTrihelix7	1.82965
Mapoly0013s0062	0.255614	7.13954	7.24542	0.0071082	0.0116547	0.00632366	36000	149.729	138.744	171.811	131.291	119.112	135.06	6687	5769	5896	5948	5466	6234	MpARID1	1.82497
Mapoly0015s0121	0.314192	5.52414	17.1081	3.53e-05	7.8e-05	0.00364013	11767	49.4618	52.4048	51.0247	43.6164	38.8761	40.4703	2209	2179	1751	1976	1784	1868	MpTrihelix11	1.73564
Mapoly0068s0102	0.259289	6.56704	10.9915	0.000915289	0.00170275	0.00415445	24252	100.939	99.8794	109.014	84.8711	86.3815	87.5485	4508	4153	3741	3845	3964	4041	MpTCP1	1.70276
Mapoly0130s0023	0.278788	6.05534	12.6921	0.000367213	0.00071954	0.00405448	17068	78.1224	70.2258	70.199	61.2087	57.3335	61.6587	3489	2920	2409	2773	2631	2846	MpTrihelix29	1.68815
Mapoly0011s0011	0.277575	5.8834	9.93334	0.00162312	0.00291613	0.00518278	15066	62.8964	60.3894	70.6944	56.9265	54.4352	48.5947	2809	2511	2426	2579	2498	2243	MpTrihelix8	1.63309
Mapoly0003s0164	0.302613	5.28888	16.7324	4.3e-05	9.41e-05	0.00333624	9993	41.7369	43.819	43.8562	35.339	35.8034	33.7541	1864	1822	1505	1601	1643	1558	MpTrihelix6	1.60048
Mapoly0072s0050	0.3592	4.32666	7.09428	0.00773303	0.0125915	0.0119155	5174	26.7573	23.5208	17.1636	16.312	18.3267	18.0253	1195	978	589	739	841	832	MpbZIP12/MpABI5B	1.55414
Mapoly0049s0118	0.769475	1.9132	17.8897	2.34e-05	5.26e-05	0.0171684	938	4.29908	4.20874	5.62408	2.93572	2.50602	2.81646	192	175	193	133	115	130	MpRWP1	1.47216
Mapoly0048s0099	0.495531	2.89438	14.6881	0.000126842	0.000263071	0.00881142	1885	8.5086	8.68203	8.77123	5.73901	5.88371	6.78116	380	361	301	260	270	313	MpbHLH42	1.43425
Mapoly0008s0016	0.371659	3.66175	12.5531	0.000395545	0.000772458	0.00604869	3223	14.1064	14.0211	14.5702	11.6104	10.0241	11.3525	630	583	500	526	460	524	Mp1R-MYB3	1.36092
Mapoly0124s0021	0.672438	2.01708	14.0179	0.000181075	0.000368103	0.0171387	1016	4.23191	5.62769	4.92471	3.50962	3.05081	2.70813	189	234	169	159	140	125	MpbHLH1	1.35636
Mapoly0088s0049	0.247357	5.46657	8.54006	0.00347414	0.00597904	0.00462461	11285	46.2151	44.4924	53.2102	42.5349	38.7017	39.907	2064	1850	1826	1927	1776	1842	MpbHLH19	1.35219
Mapoly0022s0128	0.381903	3.51236	7.04851	0.00793312	0.0128869	0.0128007	2893	12.2927	11.9047	14.4245	11.5001	10.2856	7.82108	549	495	495	521	472	361	MpRKD	1.34138
Mapoly0086s0046	0.228063	5.85848	8.83183	0.00296021	0.00514794	0.00383548	14867	64.0608	59.1148	64.4875	51.9159	55.917	52.3644	2861	2458	2213	2352	2566	2417	MpNAC9	1.3361
Mapoly0005s0077	0.284936	4.6427	10.6886	0.00107796	0.00198666	0.00452262	6367	25.1451	27.4169	29.6648	22.7132	21.9223	22.77	1123	1140	1018	1029	1006	1051	MpGATA1	1.32287
Mapoly0022s0028	0.222026	5.92205	8.65993	0.00325283	0.0056171	0.00371157	15543	64.7549	65.4399	65.5366	59.1338	52.5829	56.0908	2892	2721	2249	2679	2413	2589	Mp1R-MYB8	1.31485
Mapoly0013s0167	0.422132	2.8699	8.19203	0.00420748	0.00714304	0.0124171	1868	8.7549	9.33138	6.84797	6.09217	6.71178	5.84956	391	388	235	276	308	270	MpbHLH51	1.21148
Mapoly0069s0009	0.229396	5.11225	8.1788	0.00423827	0.00718979	0.00395612	8889	38.2215	39.49	34.0942	32.1164	31.9681	31.371	1707	1642	1170	1455	1467	1448	MpbZIP11/MpABI5A	1.17273
Mapoly0078s0019	1.48436	0.492048	34.3565	4.59e-09	1.43e-08	0.0258908	343	2.2391	1.75565	2.06896	0.706339	0.740911	0.714947	100	73	71	32	34	33	MpGeBP2	0.730376
Mapoly0028s0100	1.9047	0.298065	38.2029	6.38e-10	2.13e-09	0.0416062	299	1.94802	2.21259	1.48616	0.551827	0.326873	0.628286	87	92	51	25	15	29	MpbHLH48	0.567723
Mapoly0090s0091	0.851026	0.167244	9.2451	0.00236126	0.00415662	0.0337514	273	1.16433	1.51515	1.5153	0.684266	0.697328	0.931597	52	63	52	31	32	43	Mp1R-MYB17	0.142329
Mapoly0811s0001	0.982902	0.126206	12.4615	0.000415425	0.000809852	0.0321976	267	1.56737	1.443	1.16561	0.684266	0.806286	0.628286	70	60	40	31	37	29	Mp1R-MYB22	0.124048
Mapoly0004s0047	0.986129	0.0853778	9.90414	0.00164908	0.00295845	0.0462343	260	1.36585	1.7797	0.90335	0.618047	0.697328	0.736612	61	74	31	28	32	34	MpASLBD1	0.0841935
Mapoly0194s0011	0.783187	0.0868217	7.37617	0.00660938	0.0108884	0.0361778	259	1.41064	1.1544	1.31131	0.816705	0.544788	0.888267	63	48	45	37	25	41	MpGRAS9	0.0679976
Mapoly0046s0060	-2.85084	0.0873378	47.1444	6.59e-12	2.52e-11	0.073651	272	0.492603	0.1443	0.0582806	1.85414	1.63436	1.7982	22	6	2	84	75	83	MpASLBD5	-0.248986
Mapoly0017s0009	-0.209014	5.43462	8.33506	0.00388873	0.00664572	0.00322611	11182	38.2439	40.9571	41.0587	45.6913	46.612	46.6449	1708	1703	1409	2070	2139	2153	MpGATA3	-1.13591
Mapoly0018s0011	-0.378338	3.1702	7.5678	0.00594203	0.00985796	0.0109349	2327	6.91883	8.97063	7.45992	11.2573	9.80618	9.29431	309	373	256	510	450	429	MpBPC1	-1.19941
Mapoly0001s0385	-0.219918	5.50468	7.35617	0.00668331	0.011002	0.00421157	11747	39.6545	43.6747	42.3992	46.1107	47.3529	52.9277	1771	1816	1455	2089	2173	2443	MpGRAS1	-1.21058
Mapoly0184s0008	-0.272313	4.4542	8.35251	0.00385154	0.00658624	0.00530059	5655	17.8009	19.9855	21.7095	24.8322	22.9465	23.9615	795	831	745	1125	1053	1106	MpTrihelix37	-1.21293
Mapoly0079s0052	-0.288977	4.44114	10.6425	0.00110519	0.00203279	0.00454825	5613	19.2115	18.2058	21.1559	24.3687	23.2733	23.8316	858	757	726	1104	1068	1100	Mp1R-MYB15	-1.28339
Mapoly0037s0007	-0.337915	3.90276	7.72979	0.0054317	0.00905201	0.00903392	3884	14.5766	12.6022	12.2972	17.6806	14.0773	18.1986	651	524	422	801	646	840	MpbHLH21	-1.3188
Mapoly0022s0032	-0.362596	3.6676	7.22335	0.00719614	0.0117884	0.0111925	3276	8.95642	12.0971	12.2098	15.4732	12.5519	14.6672	400	503	419	701	576	677	MpGARP1/MpKAN	-1.32986
Mapoly0065s0047	-0.25081	5.42929	9.17909	0.00244795	0.0043017	0.00438032	11133	35.4898	40.4761	42.0203	46.0224	45.1956	49.0497	1585	1683	1442	2085	2074	2264	MpTrihelix22	-1.36172
Mapoly0210s0005	-0.445157	3.24256	9.94674	0.00161135	0.00289687	0.011753	2445	8.10556	6.97448	8.85866	12.4051	10.8304	9.31597	362	290	304	562	497	430	Mp3R-MYB7	-1.44345
Mapoly0159s0029	-0.237544	6.30224	7.9035	0.00493394	0.0082723	0.00483985	20483	70.4422	79.461	67.2267	81.1849	89.2144	85.6636	3146	3304	2307	3678	4094	3954	MpDEL1	-1.49706
Mapoly0030s0009	-0.260376	6.01421	10.0807	0.0014983	0.00270241	0.00447206	16723	56.4926	57.3351	62.5351	68.1838	66.7474	76.2176	2523	2384	2146	3089	3063	3518	MpHMGbox3	-1.56596
Mapoly0063s0098	-0.279274	5.6514	13.386	0.000253509	0.000506058	0.00372088	13049	45.8569	47.1379	43.0694	55.3152	56.9194	52.971	2048	1960	1478	2506	2612	2445	MpHD13/MpPLINC	-1.57829
Mapoly0123s0012	-0.532822	3.11642	20.31	6.59e-06	1.56e-05	0.00723147	2250	7.12035	7.04663	6.96453	10.7055	10.1984	9.68428	318	293	239	485	468	447	MpR2R3-MYB18	-1.6605
Mapoly0101s0068	-0.299638	5.62547	15.0666	0.000103783	0.000217489	0.00380402	12782	41.0204	45.6227	46.0417	54.4102	54.0647	54.7476	1832	1897	1580	2465	2481	2527	MpGARP7/MpLUX	-1.6856
Mapoly0007s0056	-0.246321	6.89077	6.67346	0.00978589	0.0156283	0.00634545	30864	124.785	99.7351	100.971	133.608	123.471	129.124	5573	4147	3465	6053	5666	5960	MpbZIP2	-1.69734
Mapoly0049s0030	-1.61654	1.06151	44.9053	2.07e-11	7.64e-11	0.0264413	540	0.783687	1.2987	0.90335	3.35511	2.92006	2.90312	35	54	31	152	134	134	MpBBX2	-1.71598
Mapoly1576s0001	-0.308721	5.61146	15.8177	6.97e-05	0.000149356	0.00384637	12662	42.4086	42.6646	45.8669	56.9265	51.2318	53.946	1894	1774	1574	2579	2351	2490	MpGRAS10	-1.73238
Mapoly0132s0016	-0.254758	7.01199	10.5905	0.00113667	0.00208723	0.00422686	33457	121.427	110.942	120.612	139.723	139.03	142.383	5423	4613	4139	6330	6380	6572	MpTrihelix31	-1.78636
Mapoly0158s0003	-0.354187	5.27581	15.8948	6.7e-05	0.000143589	0.00505471	10021	30.1383	34.5838	37.2413	45.89	41.9704	42.3335	1346	1438	1278	2079	1926	1954	MpRR-MYB6	-1.86862
Mapoly0019s0115	-0.370336	5.26236	15.9069	6.65e-05	0.000142734	0.00557008	9921	29.7801	32.1307	38.4944	42.7114	42.7767	44.11	1330	1336	1321	1935	1963	2036	MpC2H2-5	-1.94884
Mapoly0057s0042	-0.346258	5.65062	20.049	7.55e-06	1.78e-05	0.00382623	13072	45.5658	46.0075	40.9421	55.4035	56.3964	56.7841	2035	1913	1405	2510	2588	2621	MpTrihelix21	-1.95657
Mapoly0153s0037	-0.265961	7.51511	10.6245	0.001116	0.00205098	0.00466176	47503	166.903	172.366	158.902	196.119	206.91	196.047	7454	7167	5453	8885	9495	9049	MpC2H2-17	-1.99872
Mapoly0737s0001	-0.328546	6.17849	11.4812	0.000703025	0.00132863	0.00643205	18806	71.0916	54.8098	66.6148	85.0035	75.2897	81.4606	3175	2279	2286	3851	3455	3760	MpbZIP15	-2.02992
Mapoly0003s0147	-0.301634	6.89548	13.9686	0.000185894	0.000377414	0.00448596	30924	111.754	102.886	105.167	136.941	123.819	133.457	4991	4278	3609	6204	5682	6160	MpGARP5/MpPHR3	-2.07991
Mapoly0008s0159	-0.344492	6.04737	16.5569	4.72e-05	0.000102831	0.00479148	17134	57.4554	53.7997	63.4967	77.2117	69.0137	75.546	2566	2237	2179	3498	3167	3487	MpWRKY2	-2.08327
Mapoly0085s0044	-0.377547	5.57495	19.8531	8.36e-06	1.97e-05	0.00465951	12404	40.3934	45.1417	38.6983	51.2317	52.474	57.759	1804	1877	1328	2321	2408	2666	MpC2H2-13	-2.10481
Mapoly0045s0043	-0.470006	4.4962	29.9561	4.42e-08	1.28e-07	0.00422911	5879	20.1519	18.4704	17.9796	25.6489	25.9319	26.908	900	768	617	1162	1190	1242	Mp1R-MYB13	-2.11324
Mapoly0168s0007	-0.655106	3.22657	24.819	6.3e-07	1.65e-06	0.00974153	2433	6.31427	8.12888	7.25594	10.3744	11.8328	11.9374	282	338	249	470	543	551	MpCCAAT-NFYC3	-2.11375
Mapoly0032s0153	-0.284492	7.59621	11.8957	0.000562639	0.00107898	0.00477249	50174	173.15	172.077	178.106	225.057	201.506	210.823	7733	7155	6112	10196	9247	9731	MpR2R3-MYB9	-2.16106
Mapoly0029s0145	-0.369477	5.88682	24.3242	8.14e-07	2.11e-06	0.00362908	15351	49.1707	51.7074	53.9387	64.8508	66.9217	68.1366	2196	2150	1851	2938	3071	3145	MpHD9/PINTOX	-2.17504
Mapoly0007s0271	-0.345821	6.31069	19.4665	1.02e-05	2.39e-05	0.00411592	20591	67.397	70.2499	71.9766	94.5391	87.6237	84.1904	3010	2921	2470	4283	4021	3886	MpR2R3-MYB4	-2.18237
Mapoly0075s0051	-0.399943	5.47934	18.9424	1.35e-05	3.11e-05	0.00552709	11557	37.7289	34.5598	43.0402	55.0724	48.3336	48.638	1685	1437	1477	2495	2218	2245	Mp1R-MYB14	-2.19142
Mapoly0030s0035	-0.335524	6.64372	16.2637	5.51e-05	0.000119257	0.00473828	25928	89.4746	81.2888	94.3855	114.228	108.238	112.03	3996	3380	3239	5175	4967	5171	MpLIM2	-2.22912
Mapoly0093s0018	-1.38523	1.61243	46.1648	1.09e-11	4.1e-11	0.0200934	797	1.76889	1.70755	1.48616	4.45877	4.96846	3.5964	79	71	51	202	228	166	MpASLBD11	-2.23358
Mapoly0084s0051	-0.37869	6.07054	24.3826	7.9e-07	2.05e-06	0.00387009	17441	58.2839	54.9541	61.9814	76.5495	73.5463	77.6259	2603	2285	2127	3468	3375	3583	MpCXC3	-2.29885
Mapoly0056s0059	-0.623548	3.69476	35.4531	2.61e-09	8.31e-09	0.00596451	3373	10.5686	9.76428	10.1117	16.0471	16.3218	14.5589	472	406	347	727	749	672	MpTrihelix20	-2.30386
Mapoly0113s0058	-0.499203	4.79079	37.3277	9.99e-10	3.29e-09	0.00391634	7199	23.0628	22.0057	23.6328	33.7277	32.6655	30.6777	1030	915	811	1528	1499	1416	MpTrihelix26	-2.39158
Mapoly0022s0095	-0.411351	5.89486	29.7784	4.84e-08	1.4e-07	0.00367808	15456	48.5214	51.9238	52.6857	66.3076	66.8781	70.3897	2167	2159	1808	3004	3069	3249	MpbZIP7	-2.42486
Mapoly0011s0037	-1.54789	1.58021	48.7596	2.89e-12	1.13e-11	0.0246861	784	1.76889	1.7316	0.93249	4.37047	4.46726	4.28968	79	72	32	198	205	198	MpASLBD4	-2.446
Mapoly0011s0161	-0.436159	5.65855	27.867	1.3e-07	3.61e-07	0.00442409	13104	39.9232	42.1596	46.6536	60.0168	55.0889	58.9289	1783	1753	1601	2719	2528	2720	MpMADS2	-2.46803
Mapoly0086s0081	-0.480791	5.14861	24.2497	8.46e-07	2.19e-06	0.00616235	9258	34.415	26.0461	28.2078	41.6299	39.9874	42.2252	1537	1083	968	1886	1835	1949	MpTrihelix23	-2.4754
Mapoly0094s0004	-0.444116	5.82943	32.8929	9.74e-09	2.96e-08	0.00388342	14821	48.9692	50.3365	45.0509	67.5658	65.9411	63.002	2187	2093	1546	3061	3026	2908	MpARID4	-2.58894
Mapoly0041s0025	-3.62146	0.74873	139.43	3.55e-32	3.01e-31	0.0289933	439	0.313475	0.16835	0.233123	3.35511	3.00723	2.59981	14	7	8	152	138	120	MpERF9	-2.7115
Mapoly0162s0001	-0.433458	6.42231	11.3477	0.000755426	0.00142087	0.0116085	22336	86.8549	55.387	76.5516	102.154	91.8294	101.501	3879	2303	2627	4628	4214	4685	MpWRKY12	-2.7838
Mapoly0122s0020	-0.556109	5.01085	51.9241	5.77e-13	2.33e-12	0.00351453	8397	24.8093	26.7916	26.6051	38.5176	37.1545	39.2571	1108	1114	913	1745	1705	1812	MpbZIP13	-2.78658
Mapoly0008s0031	-0.475244	5.90614	36.4993	1.53e-09	4.96e-09	0.00403798	15611	49.7081	49.9758	50.7333	72.2673	63.9145	72.9029	2220	2078	1741	3274	2933	3365	MpSPL4	-2.80686
Mapoly0005s0203	-0.279692	10.1062	11.9109	0.000558071	0.00107077	0.00470426	285905	962.972	1014.28	1009.74	1147.69	1169.53	1308.76	43007	42174	34651	51995	53669	60409	MpCSD	-2.82662
Mapoly0006s0064	-0.547575	5.51761	49.0647	2.48e-12	9.69e-12	0.00384872	11930	34.0792	39.5141	37.9698	54.4102	54.7403	53.8376	1522	1643	1303	2465	2512	2485	MpC2H2-2	-3.02131
Mapoly0293s0001	-2.5876	1.17415	100.922	9.57e-24	6.21e-23	0.0272686	591	0.470212	0.817698	0.582806	4.06145	4.05322	3.1631	21	34	20	184	186	146	MpERF23	-3.03823
Mapoly0074s0026	-0.498671	6.11882	40.9909	1.53e-10	5.32e-10	0.00400245	18075	55.5746	56.1566	60.9907	85.9747	78.4712	79.4891	2482	2335	2093	3895	3601	3669	MpB3-5/MpVAL	-3.05128
Mapoly0070s0095	-0.509513	6.87862	34.8337	3.59e-09	1.13e-08	0.00513736	30609	95.2291	90.9569	105.051	148.243	134.715	131.529	4253	3782	3605	6716	6182	6071	MpC2H2-12	-3.50475
Mapoly0011s0122	-1.38849	2.55204	63.4033	1.68e-15	7.8e-15	0.0164745	1533	2.73171	2.86194	4.07964	9.16034	7.4527	8.55769	122	119	140	415	342	395	MpC2H2-3	-3.54349
Mapoly0051s0029	-0.542144	6.80027	41.5105	1.17e-10	4.11e-10	0.00485518	29028	89.6537	84.7039	97.824	125.309	135.609	135.298	4004	3522	3357	5677	6223	6245	MpTrihelix19	-3.68672
Mapoly0036s0129	-0.768659	4.86425	95.3037	1.63e-22	1.02e-21	0.00356806	7621	21.7641	20.7311	22.0301	37.745	35.9778	36.1806	972	862	756	1710	1651	1670	MpWRKY5	-3.73895
Mapoly0156s0007	-0.501807	8.15939	33.8503	5.95e-09	1.84e-08	0.00524984	74532	237.77	233.765	238.368	353.589	310.442	341.181	10619	9720	8180	16019	14246	15748	MpGARP8/MpGLD	-4.09444
Mapoly0043s0098	-0.858707	5.10434	111.857	3.84e-26	2.71e-25	0.00395497	9011	24.4958	22.5107	26.2846	44.7201	43.0818	44.9766	1094	936	902	2026	1977	2076	MpB3-4/MpARF3	-4.38313
Mapoly0076s0039	-0.591039	7.59716	44.8942	2.08e-11	7.67e-11	0.00544282	50476	150.826	145.021	167.615	235.719	219.92	242.367	6736	6030	5752	10679	10092	11187	MpIDDL4	-4.49022
Mapoly0162s0017	-0.72582	6.28027	53.5054	2.58e-13	1.07e-12	0.00670362	20297	59.2467	50.7213	65.6823	105.642	91.5679	93.1597	2646	2109	2254	4786	4202	4300	Mp1R-MYB20	-4.55835
Mapoly0029s0015	-0.779017	5.9122	70.4497	4.72e-17	2.35e-16	0.00571956	15721	40.3263	41.6305	51.0538	78.7789	73.1105	76.1093	1801	1731	1752	3569	3355	3513	MpHD8/DDT2	-4.6057
Mapoly0026s0039	-0.814699	5.72609	104.576	1.51e-24	1.01e-23	0.00404391	13862	36.072	39.2976	39.66	71.6713	65.8757	64.6918	1611	1634	1361	3247	3023	2986	MpbZIP8	-4.66504
Mapoly0138s0004	-0.647086	7.29808	37.0047	1.18e-09	3.86e-09	0.00793081	40996	104.633	125.06	138.242	188.416	177.906	209.696	4673	5200	4744	8536	8164	9679	MpCBF5	-4.72248
Mapoly0037s0099	-1.09187	4.71064	122.104	2.19e-28	1.66e-27	0.00588902	6885	16.7261	15.2717	18.0961	36.6413	38.4184	31.6093	747	635	621	1660	1763	1459	MpTrihelix14	-5.14339
Mapoly0083s0069	-1.21663	4.23183	144.321	3.02e-33	2.66e-32	0.00578743	4949	10.6357	11.4237	11.7727	28.4522	23.9271	26.1714	475	475	404	1289	1098	1208	MpIDDL5	-5.14856
Mapoly0064s0079	-0.670946	7.69921	49.5108	1.97e-12	7.74e-12	0.00637715	54546	181.994	151.298	147.567	250.022	254.568	261.151	8128	6291	5064	11327	11682	12054	MpBBX4	-5.16575
Mapoly0027s0033	-0.865209	5.99498	103.149	3.11e-24	2.05e-23	0.00476014	16716	43.9536	43.6506	47.9358	89.5726	81.7617	75.4594	1963	1815	1645	4058	3752	3483	MpBBX1	-5.18691
Mapoly0040s0112	-0.632798	8.57899	58.2602	2.3e-14	1e-13	0.00485032	100031	304.921	295.911	298.63	451.174	483.27	460.252	13618	12304	10248	20440	22177	21244	MpbHLH13	-5.42877
Mapoly0001s0192	-1.14836	4.72755	158.378	2.56e-36	2.43e-35	0.00487332	6991	17.1739	16.4742	15.6192	39.7978	36.1085	33.4292	767	685	536	1803	1657	1543	MpCDF	-5.42895
Mapoly0016s0098	-1.20314	4.91654	183.871	6.92e-42	7.59e-41	0.00464656	7953	17.0396	17.2919	20.5148	42.7335	41.077	42.2035	761	719	704	1936	1885	1948	MpbZIP5	-5.91531
Mapoly0039s0068	-0.939759	6.30759	131.445	1.98e-30	1.59e-29	0.00443955	20821	50.6262	57.6958	54.4341	104.141	98.6066	109.409	2261	2399	1868	4718	4525	5050	MpbHLH7	-5.92761
Mapoly0001s0021	-1.14355	5.19969	158.156	2.86e-36	2.72e-35	0.00510566	9710	25.078	21.4766	22.0009	46.9936	55.2851	49.3097	1120	893	755	2129	2537	2276	MpbZIP1	-5.94611
Mapoly0023s0075	-1.07137	5.60865	106.611	5.42e-25	3.68e-24	0.00705979	12861	34.4374	26.5511	33.3074	59.7519	66.6384	71.733	1538	1104	1143	2707	3058	3311	MpERF4	-6.00894
Mapoly0020s0013	-0.812849	7.3985	63.0398	2.03e-15	9.33e-15	0.0073081	44282	136.003	103.992	127.11	222.695	202.966	219.229	6074	4324	4362	10089	9314	10119	Mp1R-MYB7	-6.01386
Mapoly0069s0069	-1.16456	5.27952	192.306	9.98e-44	1.13e-42	0.00427967	10243	22.1895	25.2284	24.3904	54.8075	49.9026	56.1775	991	1049	837	2483	2290	2593	MpHD14/C2HDZ	-6.14831
Mapoly0142s0034	-1.02287	6.238	117.406	2.34e-27	1.72e-26	0.00595135	19821	47.5362	44.9734	56.8236	107.297	95.0546	100.851	2123	1870	1950	4861	4362	4655	MpTrihelix32	-6.38069
Mapoly0034s0034	-2.12723	3.04281	87.5766	8.11e-21	4.75e-20	0.0305611	2206	4.59016	2.50119	1.98154	14.193	12.0725	13.6923	205	104	68	643	554	632	MpR2R3-MYB10	-6.47276
Mapoly0068s0079	-0.849273	7.77048	105.033	1.2e-24	8.07e-24	0.00476431	57299	154.946	149.807	162.778	278.121	273.505	290.593	6920	6229	5586	12600	12551	13413	MpC2H2-9	-6.59926
Mapoly0086s0035	-0.866189	7.72849	77.7525	1.17e-18	6.25e-18	0.00673504	55922	168.134	151.202	131.248	265.164	273.353	283.054	7509	6287	4504	12013	12544	13065	MpB3-6/MpABI3A	-6.69434
Mapoly0095s0046	-1.56073	4.45791	243.135	8.15e-55	1.15e-53	0.00562544	5821	10.2775	10.4377	12.6469	31.4762	32.0117	34.6424	459	434	434	1426	1469	1599	MpGATA5	-6.95758
Mapoly0093s0032	-1.3037	5.46371	115.359	6.57e-27	4.77e-26	0.00966544	11638	25.0556	20.5627	30.6847	67.4554	56.026	64.6485	1119	855	1053	3056	2571	2984	MpAP2B3-2/MpREM3	-7.12302
Mapoly0114s0007	-1.08199	7.50024	140.43	2.14e-32	1.84e-31	0.00572903	47679	108.037	114.045	126.382	236.315	237.854	263.317	4825	4742	4337	10706	10915	12154	MpRR-MYB4	-8.11517
Mapoly0050s0090	-1.1091	7.52156	181.817	1.94e-41	2.1e-40	0.0046197	48553	122.412	114.213	112.423	250.728	247.813	254.521	5467	4749	3858	11359	11372	11748	MpASLBD24	-8.34219
Mapoly0874s0001	-2.09131	4.12709	154.62	1.7e-35	1.57e-34	0.0170407	4679	8.62055	4.61759	6.58571	25.5165	28.6994	30.3961	385	192	226	1156	1317	1403	MpR2R3-MYB20	-8.63101
Mapoly0001s0298	-4.74041	1.86996	355.435	2.78e-79	5.4e-78	0.0171893	981	0.403039	0.16835	0.174842	6.48949	6.86433	7.38778	18	7	6	294	315	341	MpTCP2	-8.86439
Mapoly0031s0161	-6.24721	1.451	349.806	4.67e-78	8.99e-77	0.0201923	730	0.022391	0.1443	0.0291403	5.01059	5.62221	5.13462	1	6	1	227	258	237	MpbHLH12	-9.06469
Mapoly0008s0029	-2.8916	3.45006	420.303	2.1e-93	4.79e-92	0.00900328	2934	2.2615	2.38094	3.14715	20.0644	17.4986	19.8019	101	99	108	909	803	914	MpR2R3-MYB5	-9.97618
Mapoly0083s0040	-1.38708	7.83459	257.96	4.78e-58	7.07e-57	0.00506121	60547	130.182	118.374	130.17	340.875	316.326	333.317	5814	4922	4467	15443	14516	15385	MpNLP/MpNIN	-10.8672
Mapoly0051s0040	-2.46387	5.3795	596.383	1.02e-131	3.2e-130	0.00576672	11200	14.1735	10.4617	13.6377	70.7001	69.711	70.6714	633	435	468	3203	3199	3262	MpERF11	-13.2544
Mapoly0074s0047	-1.67938	8.08695	266.353	7.08e-60	1.07e-58	0.00712901	72316	115.918	124.242	148.004	431.352	395.036	416.489	5177	5166	5079	19542	18128	19224	MpGATA4	-13.5811
Mapoly0013s0172	-2.68202	6.38705	754.256	4.76e-166	2.07e-164	0.00562645	22574	19.6146	24.8436	23.2248	150.097	144.826	139.133	876	1033	797	6800	6646	6422	MpIDDL1	-17.1302

## Sheet: TS5
Transcription Factors P < 0.01 and logCPM > 0
Name	logFC	logCPM	LR	PValue	adj.p.value	Dispersion	totreads	Sporeling72hrs_Marchantia_Sporeling_72_Hours_R1_Accepted_Hits	Sporeling72hrs_Marchantia_Sporeling_72_Hours_R2_Accepted_Hits	Sporeling72hrs_Marchantia_Sporeling_72_Hours_R3_Accepted_Hits	Sporeling48hrs_Marchantia_Sporeling_48_Hours_R3_Accepted_Hits	Sporeling48hrs_Marchantia_Sporeling_48_Hours_R2_Accepted_Hits	Sporeling48hrs_Marchantia_Sporeling_48_Hours_R1_Accepted_Hits	Sporeling72hrs_Marchantia_Sporeling_72_Hours_R1_Accepted_Hits	Sporeling72hrs_Marchantia_Sporeling_72_Hours_R2_Accepted_Hits	Sporeling72hrs_Marchantia_Sporeling_72_Hours_R3_Accepted_Hits	Sporeling48hrs_Marchantia_Sporeling_48_Hours_R3_Accepted_Hits	Sporeling48hrs_Marchantia_Sporeling_48_Hours_R2_Accepted_Hits	Sporeling48hrs_Marchantia_Sporeling_48_Hours_R1_Accepted_Hits	gene name	logFC * logCPM
Mapoly0066s0103	5.85274	0.151849	97.2333	6.16e-23	1.2e-21	0.0902487	257	2.06342	2.68352	1.53825	0.0672956	0	0.0291603	85	98	70	3	0	1	MpERF14	0.888735
Mapoly0024s0094	3.78872	0.755988	88.9348	4.08e-21	7.1e-20	0.0640261	402	3.81126	2.65613	2.68095	0.157023	0.242078	0.262443	157	97	122	7	10	9	MpR2R3-MYB8	2.86422
Mapoly0096s0058	3.27923	4.05704	543.079	4.03e-120	1.43e-117	0.00939131	4066	32.068	30.614	27.5786	3.40964	2.61445	3.26596	1321	1118	1255	152	108	112	MpR2R3-MYB17	13.304
Mapoly0015s0058	3.12275	1.30433	88.3784	5.41e-21	9.3e-20	0.0511706	589	3.61705	5.44918	3.97748	0.515933	0.580988	0.379084	149	199	181	23	24	13	MpNAC1	4.07311
Mapoly0049s0030	2.07827	1.41527	49.2098	2.3e-12	1.89e-11	0.0465726	643	4.02974	4.08004	4.5708	0.785115	1.30722	0.90397	166	149	208	35	54	31	MpBBX2	2.94132
Mapoly0009s0061	1.75013	1.62416	30.8189	2.83e-08	1.49e-07	0.0580889	752	6.06888	2.95735	4.96635	1.65996	1.2346	1.25389	250	108	226	74	51	43	MpERF2	2.84249
Mapoly0093s0018	1.73754	1.87218	51.9442	5.71e-13	5.05e-12	0.0315206	882	5.07358	6.24329	5.3619	1.77212	1.71876	1.48718	209	228	244	79	71	51	MpASLBD11	3.253
Mapoly0072s0102	1.71743	3.32284	115.384	6.48e-27	1.62e-25	0.0144631	2428	14.5653	16.1833	15.0309	4.6434	3.80063	5.5113	600	591	684	207	157	189	MpAP2B3-1/MpRAV	5.70673
Mapoly0037s0007	1.54641	4.69764	126.13	2.88e-29	8.35e-28	0.0119558	6349	30.5143	42.8815	42.3898	14.6031	12.6849	12.3057	1257	1566	1929	651	524	422	MpbHLH21	7.26446
Mapoly0090s0091	1.41222	1.38731	26.498	2.64e-07	1.24e-06	0.0414168	625	3.64133	3.94313	3.6039	1.16646	1.52509	1.51634	150	144	164	52	63	52	Mp1R-MYB17	1.95918
Mapoly0019s0045	1.32024	4.94325	130.236	3.64e-30	1.14e-28	0.00842236	7516	42.5307	41.3755	47.5979	15.2312	17.1634	20.3831	1752	1511	2166	679	709	699	MpB3-3/MpARF1	6.52626
Mapoly0057s0012	1.21357	4.03786	17.2375	3.3e-05	0.000112831	0.0582257	4006	17.1142	29.7651	21.7992	16.1958	5.93092	7.43588	705	1087	992	722	245	255	MpWRKY10	4.90023
Mapoly0028s0100	1.17795	1.65269	20.8339	5.01e-06	1.97e-05	0.0381545	757	4.12684	4.6277	4.1313	1.95157	2.22712	1.48718	170	169	188	87	92	51	MpbHLH48	1.94678
Mapoly0138s0004	1.13529	7.61939	87.0921	1.04e-20	1.75e-19	0.010263	47886	289.073	263.286	258.118	104.824	125.881	138.337	11908	9615	11746	4673	5200	4744	MpCBF5	8.65024
Mapoly0166s0010	1.12945	5.86491	27.0125	2.02e-07	9.58e-07	0.0327427	14308	58.7953	89.0216	91.9654	50.9652	23.99	34.6133	2422	3251	4185	2272	991	1187	MpERF21	6.6241
Mapoly0016s0098	1.08857	4.84219	113.295	1.86e-26	4.49e-25	0.00642842	6979	37.2386	40.0063	39.555	17.0707	17.4054	20.5289	1534	1461	1800	761	719	704	MpbZIP5	5.27108
Mapoly0114s0007	1.01661	7.46043	96.9749	7.02e-23	1.36e-21	0.00737532	42989	248.63	223.937	234.363	108.234	114.794	126.468	10242	8178	10665	4825	4742	4337	MpRR-MYB4	7.58436
Mapoly0003s0245	0.867401	5.26008	61.235	5.07e-15	5.54e-14	0.00804096	9346	53.6003	43.8399	50.8062	23.7554	27.0886	30.5308	2208	1601	2312	1059	1119	1047	MpC2H2-1	4.5626
Mapoly0064s0023	0.850971	1.96412	8.75877	0.00308117	0.00711729	0.0520662	934	3.13154	6.92786	4.8345	3.0956	2.54182	2.59527	129	253	220	138	105	89	MpGRAS7	1.67141
Mapoly0027s0033	0.7606	5.93247	74.6893	5.51e-18	7.68e-17	0.00509503	14891	74.5501	76.316	79.3298	44.0338	43.9372	47.9687	3071	2787	3610	1963	1815	1645	MpBBX1	4.51223
Mapoly0122s0029	0.728061	4.7426	56.8387	4.73e-14	4.7e-13	0.00569011	6521	31.2426	34.831	33.9074	20.8392	19.2936	20.2081	1287	1272	1543	929	797	693	MpBBX6	3.4529
Mapoly0011s0167	0.724057	6.41649	54.864	1.29e-13	1.23e-12	0.006513	20798	113.682	102.467	102.865	62.899	59.7934	70.5096	4683	3742	4681	2804	2470	2418	MpB3-1/MpARF2	4.6459
Mapoly0001s0192	0.721396	4.45191	46.4721	9.29e-12	7.24e-11	0.00681408	5324	26.8244	29.0806	25.6888	17.2052	16.5824	15.6299	1105	1062	1169	767	685	536	MpCDF	3.21159
Mapoly0162s0003	0.715358	1.27761	6.63769	0.00998432	0.0205849	0.0443279	580	2.379	3.03949	3.4281	1.72725	1.74296	1.92458	98	111	156	77	72	66	MpWRKY13	0.91395
Mapoly0158s0003	0.700892	5.48454	57.7588	2.96e-14	3.02e-13	0.00549407	10888	55.7851	54.574	55.7066	30.1933	34.8109	37.2669	2298	1993	2535	1346	1438	1278	MpRR-MYB6	3.84407
Mapoly0074s0047	0.685665	7.40309	36.2302	1.75e-09	1.06e-08	0.00911284	41274	215.202	189.736	221.025	116.13	125.058	148.105	8865	6929	10058	5177	5166	5079	MpGATA4	5.07605
Mapoly0162s0001	0.685305	6.57606	22.2329	2.42e-06	9.88e-06	0.014814	23259	99.7967	130.589	122.401	87.0132	55.7507	76.6041	4111	4769	5570	3879	2303	2627	MpWRKY12	4.50661
Mapoly0168s0007	0.619076	3.20877	15.0238	0.000106163	0.00033404	0.015489	2250	10.5599	10.3507	12.4818	6.32579	8.18225	7.26092	435	378	568	282	338	249	MpCCAAT-NFYC3	1.98647
Mapoly0124s0021	0.603873	2.64994	10.0518	0.00152197	0.00378112	0.0218964	1522	7.62251	6.87309	8.02088	4.23962	5.66463	4.92809	314	251	365	189	234	169	MpbHLH1	1.60023
Mapoly0032s0097	0.54674	5.30226	40.5964	1.87e-10	1.27e-09	0.004633	9625	47.0217	46.0305	47.3122	33.5356	30.5261	32.018	1937	1681	2153	1495	1261	1098	MpTrihelix13	2.89896
Mapoly0159s0017	0.513654	3.12493	9.86725	0.00168247	0.00413048	0.0162453	2104	10.9483	10.1043	9.53715	6.77443	6.29404	8.39817	451	369	434	302	260	288	MpTrihelix34	1.60513
Mapoly0030s0009	0.492774	6.14977	31.9678	1.57e-08	8.53e-08	0.00509053	17261	85.7411	82.9426	80.1428	56.5956	57.7115	62.578	3532	3029	3647	2523	2384	2146	MpHMGbox3	3.03044
Mapoly0130s0030	0.491561	3.84014	18.2847	1.9e-05	6.79e-05	0.00770679	3470	16.5802	17.2786	16.1736	11.4851	11.5229	12.5973	683	631	736	512	476	432	MpbZIP14	1.88766
Mapoly0042s0072	0.469666	4.90727	24.1499	8.91e-07	3.87e-06	0.00571022	7292	34.4955	34.6393	35.204	22.8581	26.0476	26.5067	1421	1265	1602	1019	1076	909	MpRR-MYB3	2.30478
Mapoly0001s0259	0.450509	6.12365	21.6073	3.35e-06	1.35e-05	0.00638154	17058	73.2392	78.4518	89.702	62.069	56.6463	57.9415	3017	2865	4082	2767	2340	1987	MpbHLH27	2.75876
Mapoly0023s0075	0.445777	5.21985	18.0951	2.1e-05	7.43e-05	0.00720708	9090	43.0648	40.9373	44.7411	34.5002	26.7255	33.3302	1774	1495	2036	1538	1104	1143	MpERF4	2.32689
Mapoly0113s0058	0.430853	4.75529	21.5777	3.4e-06	1.37e-05	0.00524445	6576	30.5629	30.3676	31.9077	23.1048	22.1502	23.649	1259	1109	1452	1030	915	811	MpTrihelix26	2.04883
Mapoly0088s0049	0.416806	5.81244	18.7288	1.51e-05	5.48e-05	0.00621195	13647	67.9472	62.6245	61.9915	46.2994	44.7845	53.2467	2799	2287	2821	2064	1850	1826	MpbHLH19	2.42266
Mapoly0007s0001	0.351142	6.74599	10.3563	0.00129035	0.00324915	0.00832615	26191	110.065	130.726	120.093	108.75	85.5747	88.5016	4534	4774	5465	4848	3535	3035	MpWRKY1	2.3688
Mapoly0153s0037	0.331017	7.55542	11.2791	0.000783842	0.00207016	0.00685282	45909	210.881	207.206	210.543	167.207	173.498	159.011	8687	7567	9581	7454	7167	5453	MpC2H2-17	2.50097
Mapoly0101s0068	0.327544	5.64533	12.5727	0.000391433	0.00109737	0.00563521	12186	50.5902	55.6967	60.629	41.0952	45.9223	46.0733	2084	2034	2759	1832	1897	1580	MpGARP7/MpLUX	1.84909
Mapoly0061s0030	0.321479	5.77477	12.8362	0.000339986	0.000963998	0.00533247	13321	62.9464	61.3375	58.036	51.0325	45.5349	49.3101	2593	2240	2641	2275	1881	1691	MpWRKY11	1.85647
Mapoly0020s0013	0.306354	7.10094	7.97659	0.0047386	0.0105435	0.00828114	33419	143.201	160.19	151.847	136.251	104.675	127.197	5899	5850	6910	6074	4324	4362	Mp1R-MYB7	2.1754
Mapoly0051s0029	0.292399	6.66174	10.7084	0.00106651	0.00273453	0.00549615	24600	112.881	111.886	109.458	89.8172	85.26	97.8912	4650	4086	4981	4004	3522	3357	MpTrihelix19	1.94789
Mapoly0088s0024	0.283044	7.56696	7.57475	0.00591914	0.0128442	0.0074779	46180	213.479	197.156	213.641	168.239	161.975	182.923	8794	7200	9722	7500	6691	6273	MpEIL/EIN3	2.14178
Mapoly1576s0001	0.258681	5.58831	9.20875	0.00240861	0.00570937	0.00470938	11696	56.1493	50.1106	50.7842	42.486	42.9447	45.8983	2313	1830	2311	1894	1774	1574	MpGRAS10	1.44559
Mapoly0051s0062	0.240403	6.52529	7.80538	0.0052091	0.0114831	0.00505896	22457	100.015	96.3054	102.799	85.286	82.7182	85.2356	4120	3517	4678	3802	3417	2923	MpASLBD6	1.5687
Mapoly0094s0004	-0.217732	5.49022	6.78597	0.00918768	0.0190825	0.0044767	10941	41.8995	41.5945	41.0933	49.0585	50.667	45.0818	1726	1519	1870	2187	2093	1546	MpARID4	-1.1954
Mapoly0012s0172	-0.219165	5.57481	7.20674	0.00726301	0.0154692	0.00427639	11589	41.5354	44.6614	45.8179	52.1541	50.6912	50.8264	1711	1631	2085	2325	2094	1743	MpbZIP3	-1.2218
Mapoly0050s0010	-0.228254	5.36947	7.17726	0.00738335	0.0156859	0.00462513	10072	36.8988	36.3918	40.7856	44.5497	46.3338	42.7782	1520	1329	1856	1986	1914	1467	MpDP1	-1.2256
Mapoly0022s0095	-0.237168	5.56547	8.5809	0.00339707	0.00779115	0.00419198	11490	43.7688	42.5529	43.928	48.6099	52.2647	52.7218	1803	1554	1999	2167	2159	1808	MpbZIP7	-1.31995
Mapoly0003s0147	-0.239172	6.62645	7.52068	0.00609947	0.0131936	0.00522358	24065	93.1209	86.5298	92.0973	111.957	103.561	105.24	3836	3160	4191	4991	4278	3609	MpGARP5/MpPHR3	-1.58486
Mapoly0014s0060	-0.249982	5.80012	8.61296	0.0033378	0.00766323	0.00477503	13541	49.255	50.6582	52.6521	60.252	60.3501	60.8576	2029	1850	2396	2686	2493	2087	MpHD6/WOX	-1.44992
Mapoly0001s0480	-0.272142	5.0714	7.99201	0.00469842	0.0104679	0.0059273	8166	31.7281	27.6293	31.8418	37.2593	33.7699	39.2206	1307	1009	1449	1661	1395	1345	MpRR-MYB1	-1.38014
Mapoly0100s0033	-0.284751	7.04532	9.55422	0.0019949	0.00482503	0.0059175	32126	125.941	111.037	120.137	150.047	135.637	149.417	5188	4055	5467	6689	5603	5124	MpbHLH41	-2.00616
Mapoly0098s0044	-0.290782	5.35141	12.036	0.000521815	0.00142711	0.00444325	9922	34.5683	38.5276	36.9839	45.3572	46.5033	42.7199	1424	1407	1683	2022	1921	1465	MpGARP3/MpPHR1	-1.55609
Mapoly0107s0039	-0.292139	4.74609	9.938	0.00161901	0.00399412	0.00524916	6517	24.1299	23.248	24.8537	29.9241	28.5895	29.9768	994	849	1131	1334	1181	1028	MpTrihelix24	-1.38652
Mapoly0017s0009	-0.295932	5.19069	11.6662	0.000636453	0.00171368	0.00471636	8857	31.0727	33.2154	33.9294	38.3136	41.226	41.0869	1280	1213	1544	1708	1703	1409	MpGATA3	-1.53609
Mapoly0007s0271	-0.304226	5.98794	12.4823	0.000410817	0.00114585	0.00493968	15387	59.3051	56.3265	54.6299	67.5199	70.7111	72.026	2443	2057	2486	3010	2921	2470	MpR2R3-MYB4	-1.82169
Mapoly0148s0001	-0.306179	5.72601	12.4507	0.000417824	0.00116362	0.00494311	12816	48.2597	45.7841	47.7737	56.0797	55.2181	64.1819	1988	1672	2174	2500	2281	2201	MpPPP1	-1.75319
Mapoly0013s0062	-0.316207	7.11638	10.0094	0.00155743	0.00385819	0.00700414	33588	126.694	120.704	123.258	150.002	139.655	171.929	5219	4408	5609	6687	5769	5896	MpARID1	-2.25025
Mapoly0065s0089	-0.317286	6.63464	13.117	0.000292622	0.000840799	0.00526796	24086	84.5759	91.486	89.2405	108.682	106.176	115.737	3484	3341	4061	4845	4386	3969	MpGRAS8	-2.10508
Mapoly0037s0099	-0.327553	3.91501	7.77932	0.00528476	0.0116288	0.00825865	3648	13.9584	12.733	13.2949	16.7566	15.372	18.1086	575	465	605	747	635	621	MpTrihelix14	-1.28237
Mapoly0011s0057	-0.338093	3.67638	7.10831	0.00767274	0.0162597	0.00960667	3094	11.8465	10.2959	11.5808	13.9975	13.508	15.1925	488	376	527	624	558	521	MpTrihelix9	-1.24296
Mapoly0037s0113	-0.339605	7.01744	15.5861	7.88e-05	0.000253944	0.00512749	31459	116.547	109.778	116.643	143.183	139.994	150.905	4801	4009	5308	6383	5783	5175	MpTrihelix15	-2.38316
Mapoly0008s0159	-0.340864	5.70898	15.8295	6.93e-05	0.000225275	0.00479796	12657	46.0992	46.7973	45.4223	57.5602	54.1529	63.5403	1899	1709	2067	2566	2237	2179	MpWRKY2	-1.94598
Mapoly1350s0001	-0.343104	5.66341	7.93443	0.00485028	0.0107548	0.010174	12280	54.717	37.5692	41.5987	53.6122	54.4919	61.8199	2254	1372	1893	2390	2251	2120	MpGRF	-1.94314
Mapoly0036s0109	-0.353162	5.33698	12.6158	0.000382494	0.00107479	0.00648848	9809	39.5448	32.4213	34.3689	46.5686	41.7343	47.5896	1629	1184	1564	2076	1724	1632	MpNFX1-1	-1.88482
Mapoly0216s0010	-0.360201	5.2012	15.9837	6.39e-05	0.000208704	0.00515472	8930	32.3593	33.2428	30.9628	39.9736	44.8571	39.0457	1333	1214	1409	1782	1853	1339	MpCCAAT-NFYB2	-1.87347
Mapoly0003s0164	-0.363483	5.26659	18.7856	1.46e-05	5.33e-05	0.00440471	9334	33.4517	33.7357	33.6877	41.813	44.1067	43.8863	1378	1232	1533	1864	1822	1505	MpTrihelix6	-1.91432
Mapoly0026s0070	-0.36446	7.09249	16.3422	5.29e-05	0.000175172	0.00565924	33200	121.086	114.351	122.401	149.082	161.515	150.117	4988	4176	5570	6646	6672	5148	MpRR-MYB2	-2.58493
Mapoly0040s0112	-0.372762	8.05818	9.90911	0.00164463	0.00404876	0.00998395	64747	232.948	236.478	227.331	305.477	297.853	298.835	9596	8636	10345	13618	12304	10248	MpbHLH13	-3.00378
Mapoly0049s0067	-0.375085	6.41284	17.7426	2.53e-05	8.83e-05	0.00540504	20704	75.0356	71.6609	75.7259	92.3071	100.729	95.4709	3091	2617	3446	4115	4161	3274	MpBBX3	-2.40536
Mapoly0086s0046	-0.381494	5.7943	19.4169	1.05e-05	3.93e-05	0.00493447	13461	48.6724	48.4676	47.3342	64.1776	59.5029	64.5318	2005	1770	2154	2861	2458	2213	MpNAC9	-2.21049
Mapoly0015s0164	-0.383188	4.25148	12.2501	0.000465244	0.00128426	0.00729761	4611	17.7454	15.2796	16.4153	20.0765	22.0533	22.4243	731	558	747	895	911	769	MpB3-2/MpREM2	-1.62912
Mapoly0048s0045	-0.388356	6.14463	20.9254	4.78e-06	1.88e-05	0.00482523	17207	64.0388	59.1469	60.5411	82.1006	80.249	78.1205	2638	2160	2755	3660	3315	2679	MpAP2L3	-2.3863
Mapoly0038s0096	-0.403514	4.76998	18.5402	1.66e-05	6.01e-05	0.00538952	6616	23.0132	24.2612	23.0957	32.3243	29.6062	31.1141	948	886	1051	1441	1223	1067	MpCXC2	-1.92475
Mapoly0073s0051	-0.41732	5.82348	12.9985	0.000311733	0.000891737	0.00917948	13762	40.0789	55.861	49.4657	68.148	66.0632	59.8661	1651	2040	2251	3038	2729	2053	MpbHLH40	-2.43025
Mapoly0101s0006	-0.417892	6.73726	24.7407	6.56e-07	2.9e-06	0.00483422	25904	91.8586	89.1585	92.8664	119.427	122.54	123.99	3784	3256	4226	5324	5062	4252	MpRRB	-2.81544
Mapoly0083s0040	-0.420412	6.7899	18.8453	1.42e-05	5.19e-05	0.00650854	26851	104.312	90.911	88.5813	130.419	119.151	130.259	4297	3320	4031	5814	4922	4467	MpNLP/MpNIN	-2.85456
Mapoly0092s0058	-0.426708	5.51492	16.3892	5.16e-05	0.000171191	0.00743077	11128	34.7625	37.5692	44.5433	55.8778	47.3263	53.9757	1432	1372	2027	2491	1955	1851	MpERF18	-2.35326
Mapoly0084s0085	-0.430618	4.6822	19.136	1.22e-05	4.5e-05	0.00598084	6229	23.3045	21.3586	20.8323	30.2382	29.001	29.0145	960	780	948	1348	1198	995	Mp1R-MYB16	-2.01624
Mapoly0095s0037	-0.437227	3.92646	15.6827	7.49e-05	0.000241871	0.00710032	3683	13.1088	13.0068	12.5258	17.9679	17.0665	17.2629	540	475	570	801	705	592	MpC2H2-15	-1.71675
Mapoly0005s0077	-0.454507	4.57336	16.7244	4.32e-05	0.000145375	0.00781024	5764	18.9349	18.8942	22.2607	25.191	27.5969	29.6852	780	690	1013	1123	1140	1018	MpGATA1	-2.07863
Mapoly0110s0028	-0.465558	8.21834	13.4328	0.000247267	0.000721837	0.011494	72224	255.645	253.729	241.066	343.993	339.588	352.665	10531	9266	10970	15335	14028	12094	MpBBX5	-3.82612
Mapoly0009s0010	-0.470387	5.45647	30.0947	4.11e-08	2.12e-07	0.00470211	10631	37.1415	35.3512	37.775	47.578	51.0059	54.3257	1530	1291	1719	2121	2107	1863	Mp1R-MYB4	-2.56665
Mapoly0174s0011	-0.475146	7.40139	18.0614	2.14e-05	7.55e-05	0.00881921	41102	128.782	153.399	142.134	220.169	176.427	193.158	5305	5602	6468	9815	7288	6624	MpMADS1	-3.51674
Mapoly0036s0107	-0.48884	6.03029	27.0364	2e-07	9.47e-07	0.00595285	15778	54.4743	55.1216	53.4212	70.8847	73.0593	84.9148	2244	2013	2431	3160	3018	2912	Mp3R-MYB1	-2.94785
Mapoly0011s0011	-0.489106	5.79597	28.5126	9.31e-08	4.6e-07	0.00556365	13435	46.876	46.0032	45.6641	63.0111	60.7859	70.7429	1931	1680	2078	2809	2511	2426	MpTrihelix8	-2.83485
Mapoly0069s0069	-0.489795	4.36423	17.8302	2.42e-05	8.46e-05	0.00842923	4988	19.469	15.2796	16.5032	22.23	25.394	24.4072	802	558	751	991	1049	837	MpHD14/C2HDZ	-2.13758
Mapoly0008s0016	-0.500085	3.61174	14.9763	0.00010887	0.000341673	0.00992043	2963	10.2443	9.06372	10.9216	14.1321	14.1132	14.5802	422	331	497	630	583	500	Mp1R-MYB3	-1.80618
Mapoly0089s0067	-0.500265	4.99216	24.0292	9.49e-07	4.11e-06	0.00668183	7762	24.494	25.5756	28.8971	39.5923	38.0063	34.0884	1009	934	1315	1765	1570	1169	MpC2H2-14	-2.4974
Mapoly0019s0144	-0.500897	7.45944	24.6051	7.04e-07	3.1e-06	0.00716971	42917	145.896	140.337	150.902	209.783	220.146	188.638	6010	5125	6867	9352	9094	6469	MpCCAAT-NFYA	-3.73641
Mapoly0074s0081	-0.501376	7.2285	24.2916	8.28e-07	3.6e-06	0.0072529	36475	122.3	126.399	123.697	196.077	156.625	174.408	5038	4616	5629	8741	6470	5981	MpCAMTA	-3.6242
Mapoly0015s0121	-0.519122	5.44121	39.4243	3.41e-10	2.22e-09	0.00431887	10524	36.5347	36.5561	33.9514	49.552	52.7489	51.0597	1505	1335	1545	2209	2179	1751	MpTrihelix11	-2.82465
Mapoly0040s0004	-0.537587	4.07415	19.4688	1.02e-05	3.83e-05	0.00914611	4093	14.1526	11.7472	15.1628	20.099	19.5115	20.0915	583	429	690	896	806	689	MpR2R3-MYB11	-2.19021
Mapoly0013s0145	-0.539918	5.36024	39.1931	3.84e-10	2.48e-09	0.00471379	9935	34.2528	32.6677	33.3581	47.7799	45.3413	52.7802	1411	1193	1518	2130	1873	1810	Mp1R-MYB5	-2.89409
Mapoly0214s0002	-0.545666	7.29963	36.7858	1.32e-09	8.09e-09	0.00563854	38233	126.694	130.863	126.642	187.575	186.909	186.305	5219	4779	5763	8362	7721	6389	MpCCAAT-NFYB1	-3.98316
Mapoly0156s0007	-0.555489	7.63999	30.1911	3.92e-08	2.02e-07	0.00719418	48459	164.855	155.233	164.373	238.204	235.3	238.531	6791	5669	7480	10619	9720	8180	MpGARP8/MpGLD	-4.24393
Mapoly0083s0069	-0.562275	3.25325	11.0472	0.000888189	0.00231911	0.0178256	2288	8.73919	8.37915	5.8893	10.6551	11.4987	11.7808	360	306	268	475	475	404	MpIDDL5	-1.82922
Mapoly0159s0028	-0.567089	4.91476	36.2211	1.76e-09	1.06e-08	0.00552147	7326	22.7462	24.3981	25.6668	37.5285	34.8351	35.5173	937	891	1168	1673	1439	1218	MpTrihelix35	-2.7871
Mapoly0156s0012	-0.569597	7.81652	27.4567	1.61e-07	7.72e-07	0.00834901	54712	179.76	181.576	183.03	275.486	257.62	274.807	7405	6631	8329	12281	10642	9424	MpHD18/C4HDZ	-4.45226
Mapoly0050s0090	-0.582313	6.60548	38.6875	4.97e-10	3.17e-09	0.00601468	23671	85.1828	75.4123	73.2647	122.635	114.963	112.5	3509	2754	3334	5467	4749	3858	MpASLBD24	-3.84646
Mapoly0002s0204	-0.592806	6.23252	52.6355	4.02e-13	3.62e-12	0.00444132	18237	59.1837	59.9136	60.651	90.0864	89.3269	91.7092	2438	2188	2760	4016	3690	3145	MpTrihelix5	-3.69467
Mapoly0051s0025	-0.608422	5.02828	42.7729	6.15e-11	4.41e-10	0.00541649	7926	24.3483	25.9315	27.1611	39.1212	41.1533	37.7918	1003	947	1236	1744	1700	1296	MpHMGbox5	-3.05932
Mapoly0123s0012	-0.623139	2.55494	11.4899	0.000699759	0.00186625	0.0198328	1412	4.6609	5.01106	4.10933	7.13333	7.0929	6.96932	192	183	187	318	293	239	MpR2R3-MYB18	-1.59208
Mapoly0038s0075	-0.650875	5.41514	52.8992	3.51e-13	3.18e-12	0.00512556	10319	31.0484	36.5835	31.9077	52.9841	49.9408	53.2759	1279	1336	1452	2362	2063	1827	MpERF8	-3.52458
Mapoly0085s0092	-0.652575	1.96666	7.36915	0.00663524	0.0142429	0.0348615	948	2.91306	2.49184	3.58193	5.45094	4.69632	3.99496	120	91	163	243	194	137	MpR2R3-MYB15	-1.28339
Mapoly0068s0079	-0.663627	6.99459	52.9836	3.36e-13	3.05e-12	0.00573901	30944	103.292	90.3907	102.25	155.229	150.791	162.89	4255	3301	4653	6920	6229	5586	MpC2H2-9	-4.6418
Mapoly0043s0128	-0.692234	6.46232	65.6059	5.51e-16	6.57e-15	0.00492477	21377	67.2675	68.2106	66.6722	109.894	106.853	109.876	2771	2491	3034	4899	4414	3768	MpARID-HMGbox	-4.47343
Mapoly0051s0040	-0.694649	3.37743	18.2065	1.98e-05	7.05e-05	0.01647	2513	6.99135	7.88626	8.81198	14.1994	10.5304	13.647	288	288	401	633	435	468	MpERF11	-2.34613
Mapoly0174s0004	-0.697574	6.36733	52.3716	4.59e-13	4.12e-12	0.00632299	20015	63.5533	61.7483	63.5078	107.516	91.7477	106.989	2618	2255	2890	4793	3790	3669	MpbHLH44	-4.44168
Mapoly0086s0035	-0.724489	6.91864	52.2359	4.92e-13	4.41e-12	0.00695644	29535	94.893	89.7609	88.9548	168.441	152.195	131.338	3909	3278	4048	7509	6287	4504	MpB3-6/MpABI3A	-5.01248
Mapoly0155s0008	-0.7558	7.42061	63.8036	1.37e-15	1.59e-14	0.00623007	41539	123.999	130.835	127.411	220.393	207.243	217.798	5108	4778	5798	9825	8561	7469	MpTrihelix33	-5.6085
Mapoly0034s0053	-0.76436	6.91678	78.8307	6.77e-19	1e-17	0.00506839	29404	90.402	84.9415	93.174	157.629	153.09	145.422	3724	3102	4240	7027	6324	4987	MpbHLH32	-5.28692
Mapoly0130s0023	-0.766133	5.85966	69.044	9.63e-17	1.22e-15	0.00561517	14115	40.2003	44.059	44.6532	78.2648	70.6869	70.2472	1656	1609	2032	3489	2920	2409	MpTrihelix29	-4.48927
Mapoly0143s0011	-0.774997	7.49913	59.58	1.17e-14	1.25e-13	0.00703772	43865	133.297	125.687	141.233	217.073	233	234.886	5491	4590	6427	9677	9625	8055	MpRR-MYB5	-5.8118
Mapoly0043s0095	-0.812556	5.31379	64.6771	8.82e-16	1.04e-14	0.00661225	9604	26.9216	30.9974	28.5675	52.513	44.7603	54.6173	1109	1132	1300	2341	1849	1873	Mp1R-MYB12	-4.31775
Mapoly0011s0122	-0.869653	1.34504	7.4545	0.00632782	0.0136498	0.0618953	602	2.03914	1.1227	2.1096	2.73669	2.88073	4.08244	84	41	96	122	119	140	MpC2H2-3	-1.16971
Mapoly0039s0003	-0.876552	6.81694	81.4559	1.79e-19	2.77e-18	0.00646642	27350	87.9017	73.2491	77.2641	141.141	152.994	143.644	3621	2675	3516	6292	6320	4926	MpbHLH14/MpRSL	-5.9754
Mapoly0026s0138	-0.906053	7.42975	86.398	1.47e-20	2.45e-19	0.00658687	41709	119.897	126.29	113.699	228.244	215.377	230.716	4939	4612	5174	10175	8897	7912	MpHMGbox2	-6.73175
Mapoly0047s0034	-0.953505	4.27959	53.5137	2.57e-13	2.37e-12	0.0106833	4681	15.8762	11.5556	12.1302	24.0694	24.9825	27.644	654	422	552	1073	1032	948	MpGRAS5	-4.08061
Mapoly0005s0152	-0.97054	6.99828	119.053	1.02e-27	2.75e-26	0.00539354	31086	82.731	85.8452	90.5151	177.1	169.842	160.761	3408	3135	4119	7895	7016	5513	MpCCAAT-NFYC1	-6.79212
Mapoly0035s0046	-0.98402	4.34453	32.3407	1.29e-08	7.1e-08	0.019878	4898	17.9639	13.445	9.44925	27.838	25.8056	27.1191	740	491	430	1241	1066	930	MpNAC2	-4.2751
Mapoly0083s0007	-1.00085	0.692184	7.04523	0.00794766	0.0167936	0.0843112	386	1.1895	1.01316	0.92295	2.5348	2.59024	1.10809	49	37	42	113	107	38	MpGRAS11	-0.692773
Mapoly0176s0008	-1.01913	3.74895	56.5863	5.38e-14	5.33e-13	0.0110228	3266	9.39463	7.39337	9.73493	18.5287	18.3738	16.9421	387	270	443	826	759	581	MpASLBD17	-3.82067
Mapoly0001s0341	-1.0867	6.07787	68.293	1.41e-16	1.77e-15	0.0117846	16400	39.5934	50.1106	39.9945	110.365	77.3198	87.6267	1631	1830	1820	4920	3194	3005	MpERF1	-6.60484
Mapoly0014s0183	-1.17929	3.74267	92.2625	7.59e-22	1.39e-20	0.00857684	3226	8.37505	7.72196	8.39445	17.6987	18.519	19.3333	345	282	382	789	765	663	MpGRAS3	-4.41369
Mapoly0004s0047	-1.18837	0.038539	8.89927	0.00285285	0.00663887	0.0847986	239	0.631164	0.629805	0.5274	1.36834	1.79138	0.90397	26	23	24	61	74	31	MpASLBD1	-0.0457987
Mapoly0142s0034	-1.26686	5.14394	85.5717	2.23e-20	3.68e-19	0.012342	8532	21.7751	16.019	24.3263	47.6229	45.2687	56.8626	897	585	1107	2123	1870	1950	MpTrihelix32	-6.51667
Mapoly0078s0019	-1.31689	0.553138	12.7007	0.000365512	0.00103077	0.0762015	342	0.679715	1.20484	0.57135	2.24319	1.76717	2.07038	28	44	26	100	73	71	MpGeBP2	-0.728419
Mapoly0020s0051	-1.3624	9.04451	60.2635	8.3e-15	8.94e-14	0.0213663	128695	311.261	293.078	282.774	879.823	717.593	683.43	12822	10703	12868	39222	29643	23437	MpNAC4	-12.3222
Mapoly0013s0172	-1.44621	3.95481	113.349	1.81e-26	4.38e-25	0.0109877	3733	8.66636	7.5029	8.7021	19.6503	25.0067	23.2408	357	274	396	876	1033	797	MpIDDL1	-5.71948
Mapoly0009s0013	-1.67248	2.03945	55.9376	7.48e-14	7.32e-13	0.0272105	988	2.01487	1.7525	2.04368	6.46038	6.41508	5.68626	83	64	93	288	265	195	MpAP2L2	-3.41092
Mapoly0034s0034	-1.95952	0.973592	25.671	4.05e-07	1.84e-06	0.0848652	472	0.825368	0.931016	0.593325	4.59853	2.51762	1.9829	34	34	27	205	104	68	MpR2R3-MYB10	-1.90777
Mapoly0007s0221	-2.08866	2.73457	81.0806	2.17e-19	3.32e-18	0.031133	1608	1.99059	2.46446	3.0765	13.2572	8.3275	10.5269	82	90	140	591	344	361	MpHD3/C1HDZ	-5.7116
Mapoly0012s0202	-2.27444	1.48169	58.2229	2.34e-14	2.41e-13	0.0467493	668	0.679715	1.01316	1.12073	5.20419	4.3332	4.1116	28	37	51	232	179	141	MpbHLH24	-3.37001

## Sheet: TS6
Transcription Factors P < 0.01 and logCPM > 0
Name	logFC	logCPM	LR	PValue	adj.p.value	Dispersion	totreads	Sporeling96hrs_TopHat_on_sporeling_96hrs_r1._accepted_hits	Sporeling96hrs_TopHat_on_sporeling_96hrs_r2._accepted_hits	Sporeling96hrs_TopHat_on_sporeling_96hrs_r3._accepted_hits	Sporeling72hrs_Marchantia_Sporeling_72_Hours_R1_Accepted_Hits	Sporeling72hrs_Marchantia_Sporeling_72_Hours_R2_Accepted_Hits	Sporeling72hrs_Marchantia_Sporeling_72_Hours_R3_Accepted_Hits	Sporeling96hrs_TopHat_on_sporeling_96hrs_r1._accepted_hits	Sporeling96hrs_TopHat_on_sporeling_96hrs_r2._accepted_hits	Sporeling96hrs_TopHat_on_sporeling_96hrs_r3._accepted_hits	Sporeling72hrs_Marchantia_Sporeling_72_Hours_R1_Accepted_Hits	Sporeling72hrs_Marchantia_Sporeling_72_Hours_R2_Accepted_Hits	Sporeling72hrs_Marchantia_Sporeling_72_Hours_R3_Accepted_Hits	gene name	logFC*logCPM
Mapoly0008s0071	5.65331	1.33242	169.966	7.53e-39	6.58e-37	0.0565675	640	3.89225	5.27978	5.24948	0.100555	0.0857634	0.0909067	163	228	238	4	3	4	MpAP2L1/MpANT	7.5326
Mapoly0031s0161	3.51638	1.33488	41.9652	9.29e-11	1.27e-09	0.15505	642	3.34304	2.33885	7.85216	0.175971	0.743283	0.27272	140	101	356	7	26	12	MpbHLH12	4.69395
Mapoly0066s0103	3.38619	3.63797	327.244	3.83e-73	1.32e-70	0.0173267	3192	23.1625	24.8242	19.7848	2.13679	2.8016	1.59087	970	1072	897	85	98	70	MpERF14	12.3189
Mapoly0096s0050	2.95755	2.38123	77.4251	1.38e-18	3.76e-17	0.0626733	1337	7.95165	7.71126	11.69	1.80999	0.571756	1.11361	333	333	530	72	20	49	MpIDDL6/MpWIP	7.04261
Mapoly0162s0003	2.59276	3.43875	173.105	1.55e-39	1.43e-37	0.0215762	2789	16.4048	15.9783	23.0933	2.4636	3.17325	3.54536	687	690	1047	98	111	156	MpWRKY13	8.91583
Mapoly0114s0037	2.23015	1.49819	57.5928	3.22e-14	6.11e-13	0.0452211	708	4.46534	4.72401	4.4775	0.879857	1.20069	0.840887	187	204	203	35	42	37	MpbHLH23	3.34119
Mapoly0008s0029	2.0158	2.93083	63.0551	2.01e-15	4.19e-14	0.0390383	1949	9.98135	11.7406	14.6677	4.22331	2.00115	2.74993	418	507	665	168	70	121	MpR2R3-MYB5	5.90796
Mapoly0009s0013	1.99638	2.34709	78.1693	9.46e-19	2.62e-17	0.0280751	1290	7.30692	8.56806	8.24918	2.08652	1.82962	2.11358	306	370	374	83	64	93	MpAP2L2	4.68567
Mapoly0098s0046	1.97787	1.29521	29.5496	5.45e-08	5.33e-07	0.0760966	616	2.86546	3.26513	5.31565	1.28208	0.943397	0.6818	120	141	241	51	33	30	MpbHLH10	2.56176
Mapoly0024s0094	1.80332	2.84204	77.9688	1.05e-18	2.89e-17	0.0241363	1819	11.1275	10.2122	11.8224	3.94679	2.77302	2.77266	466	441	536	157	97	122	MpR2R3-MYB8	5.1251
Mapoly0014s0183	1.54418	4.0586	164.742	1.04e-37	8.63e-36	0.00827423	4232	24.5474	26.1442	23.5124	8.67287	8.06176	8.68159	1028	1129	1066	345	282	382	MpGRAS3	6.26721
Mapoly0874s0001	1.48678	4.06957	115.773	5.33e-27	2.52e-25	0.0115201	4270	23.0192	21.9065	29.0486	9.17565	8.89081	8.34069	964	946	1317	365	311	367	MpR2R3-MYB20	6.05056
Mapoly0011s0205	1.48322	0.07057	13.562	0.000230808	0.00113732	0.0848614	253	1.21782	2.01465	1.169	0.452498	0.571756	0.54544	51	87	53	18	20	24	MpHSF1	0.104671
Mapoly0019s0071	1.39664	0.454265	13.1143	0.000293054	0.00140386	0.0827579	335	1.6954	1.38942	2.62474	0.678747	0.857634	0.636347	71	60	119	27	30	28	MpR2R3-MYB6	0.634446
Mapoly0026s0138	1.30892	7.75872	153.314	3.27e-35	2.48e-33	0.00766493	54981	295.286	316.972	313.248	124.16	131.847	117.588	12366	13688	14202	4939	4612	5174	MpHMGbox2	10.1556
Mapoly0028s0100	1.13495	2.84353	37.7366	8.1e-10	9.99e-09	0.0202841	1806	8.9068	9.65644	10.7857	4.27359	4.83134	4.27262	373	417	489	170	169	188	MpbHLH48	3.22725
Mapoly0036s0107	1.07679	6.45509	155.152	1.3e-35	9.99e-34	0.00496434	22216	116.123	115.9	124.841	56.4114	57.5472	55.2486	4863	5005	5660	2244	2013	2431	Mp3R-MYB1	6.95075
Mapoly0047s0034	1.04704	4.39525	63.0911	1.97e-15	4.13e-14	0.0110123	5314	29.3232	27.9504	27.5928	16.4407	12.0641	12.5451	1228	1207	1251	654	422	552	MpGRAS5	4.60198
Mapoly0012s0202	0.97365	0.583548	6.90305	0.00860489	0.0263797	0.0796439	365	1.81479	2.52411	1.41162	0.703885	1.05775	1.15906	76	109	64	28	37	51	MpbHLH24	0.568172
Mapoly0022s0032	0.929994	4.11631	55.7382	8.28e-14	1.51e-12	0.00950859	4371	24.3086	23.3885	20.3583	12.0163	10.9491	12.7042	1018	1010	923	478	383	559	MpGARP1/MpKAN	3.82815
Mapoly0013s0054	0.904339	5.4876	97.593	5.14e-23	1.93e-21	0.00536861	11330	58.4315	54.1641	62.6408	33.2334	30.5604	29.8401	2447	2339	2840	1322	1069	1313	MpBZR1	4.96265
Mapoly0083s0069	0.853294	3.48746	24.3631	7.98e-07	6.46e-06	0.0189321	2808	13.1095	15.8625	14.1162	9.04995	8.74787	6.09075	549	685	640	360	306	268	MpIDDL5	2.97582
Mapoly0023s0075	0.785734	5.92425	83.4084	6.67e-20	1.99e-18	0.00485149	15315	77.2719	78.6641	74.4852	44.5962	42.7388	46.2715	3236	3397	3377	1774	1495	2036	MpERF4	4.65488
Mapoly0026s0039	0.626444	5.70897	43.2891	4.72e-11	6.64e-10	0.00600396	13165	62.2043	57.0818	70.9782	43.0627	40.4517	39.749	2605	2465	3218	1713	1415	1749	MpbZIP8	3.57635
Mapoly0119s0048	0.56434	4.85853	28.2589	1.06e-07	9.96e-07	0.0072143	7291	34.5288	34.8049	34.3422	25.6415	21.0406	23.3858	1446	1503	1557	1020	736	1029	MpTrihelix27	2.74186
Mapoly0056s0059	0.55721	3.64841	18.2691	1.92e-05	0.000121447	0.0101838	3135	15.8317	14.1952	14.5794	10.6588	10.0915	9.56793	663	613	661	424	353	421	MpTrihelix20	2.03293
Mapoly0072s0102	0.536195	4.28179	17.6267	2.69e-05	0.000164441	0.0104091	4878	19.9866	23.2959	25.5857	15.0833	16.8954	15.545	837	1006	1160	600	591	684	MpAP2B3-1/MpRAV	2.29588
Mapoly1576s0001	0.512637	6.04375	30.5173	3.31e-08	3.34e-07	0.00579779	16573	77.8927	71.277	83.352	58.146	52.3157	52.5214	3262	3078	3779	2313	1830	2311	MpGRAS10	3.09825
Mapoly0003s0271	0.490538	4.15981	14.3735	0.000149898	0.000776114	0.0106282	4490	20.7029	20.7718	21.02	16.1894	12.5786	15.6587	867	897	953	644	440	689	MpGRAS2	2.04055
Mapoly0003s0245	0.48222	5.94288	24.2848	8.31e-07	6.7e-06	0.00646782	15470	73.0453	66.7383	75.169	55.5064	45.7691	52.5441	3059	2882	3408	2208	1601	2312	MpC2H2-1	2.86577
Mapoly0019s0045	0.468038	5.76206	24.1321	8.99e-07	7.2e-06	0.00605926	13648	61.7268	59.6754	67.4271	44.0431	43.1962	49.226	2585	2577	3057	1752	1511	2166	MpB3-3/MpARF1	2.69686
Mapoly0022s0128	0.467984	3.83553	12.6933	0.000366959	0.00172122	0.0106519	3576	17.4554	15.353	16.741	13.4744	10.5203	11.7951	731	663	759	536	368	519	MpRKD	1.79496
Mapoly0061s0069	0.467019	5.1322	21.6508	3.27e-06	2.37e-05	0.00652219	8779	41.4536	39.5983	40.8489	32.2782	29.3025	26.6357	1736	1710	1852	1284	1025	1172	Mp4R-MYB1	2.39684
Mapoly0043s0128	0.428769	6.35917	25.6075	4.18e-07	3.52e-06	0.00485426	20573	93.3901	94.7582	94.27	69.6595	71.2122	68.9528	3911	4092	4274	2771	2491	3034	MpARID-HMGbox	2.72662
Mapoly0005s0280	0.422358	5.17769	16.2948	5.42e-05	0.000310289	0.0071834	9098	40.785	38.7415	44.6867	32.4541	27.4729	32.7037	1708	1673	2026	1291	961	1439	MpLIM1	2.18684
Mapoly0168s0007	0.390994	3.74534	9.10255	0.00255253	0.00933724	0.0102367	3356	15.8555	15.353	14.2927	10.9354	10.8062	12.9088	664	663	648	435	378	568	MpCCAAT-NFYC3	1.46441
Mapoly0001s0192	0.368421	5.017	14.2584	0.000159345	0.000815828	0.00608119	8091	35.078	36.009	38.18	27.7783	30.3602	26.5675	1469	1555	1731	1105	1062	1169	MpCDF	1.84837
Mapoly0015s0164	0.36505	4.29436	9.83822	0.00170923	0.00660137	0.00848488	4907	22.9714	21.8138	21.3288	18.3764	15.952	16.9768	962	942	967	731	558	747	MpB3-2/MpREM2	1.56765
Mapoly0115s0048	0.300689	4.66767	7.85327	0.00507287	0.0168963	0.00732014	6359	27.2935	26.8852	29.8206	23.9572	21.7553	22.4767	1143	1161	1352	953	761	989	MpGARP4/MpPHR2	1.40352
Mapoly0038s0096	0.295406	4.76336	7.82351	0.0051571	0.0171613	0.00712275	6786	28.2964	29.5251	31.7836	23.8315	25.3288	23.8857	1185	1275	1441	948	886	1051	MpCXC2	1.40713
Mapoly0168s0004	0.294565	6.08518	11.4727	0.000706271	0.00304979	0.00507972	16956	74.4064	72.4812	77.3085	62.319	64.0653	56.4758	3116	3130	3505	2479	2241	2485	MpGeBP4	1.79248
Mapoly0015s0121	0.290362	5.3648	10.6111	0.00112408	0.00458199	0.00512178	10293	42.0506	48.5832	45.194	37.8338	38.1647	35.1127	1761	2098	2049	1505	1335	1545	MpTrihelix11	1.55774
Mapoly0013s0145	0.29008	5.27087	12.0551	0.000516495	0.00232465	0.00438811	9650	43.3878	42.8635	41.0253	35.4708	34.1052	34.4991	1817	1851	1860	1411	1193	1518	Mp1R-MYB5	1.52897
Mapoly0032s0153	0.272282	7.58819	8.30006	0.00396437	0.0135904	0.00630077	48185	203.615	211.122	216.706	177.077	170.898	174.859	8527	9117	9825	7044	5978	7694	MpR2R3-MYB9	2.06613
Mapoly0061s0030	0.269939	6.12127	10.0502	0.00152335	0.00596031	0.00486609	17401	72.1857	77.1126	78.8304	65.1848	64.0367	60.0212	3023	3330	3574	2593	2240	2641	MpWRKY11	1.65237
Mapoly0086s0046	0.266477	5.784	9.40711	0.00216145	0.00809479	0.00498869	13777	57.8823	59.5133	62.9496	50.4032	50.6004	48.9533	2424	2570	2854	2005	1770	2154	MpNAC9	1.54131
Mapoly0065s0047	0.262549	5.52946	8.45707	0.00363626	0.0126346	0.0053372	11548	51.2678	48.1201	51.5905	46.1799	39.737	39.9308	2147	2078	2339	1837	1390	1757	MpTrihelix22	1.45175
Mapoly0050s0090	0.261536	6.47559	8.03519	0.00458772	0.0154532	0.00585194	22256	95.6108	93.0445	102.277	88.2119	78.7308	75.7708	4004	4018	4637	3509	2754	3334	MpASLBD24	1.6936
Mapoly0011s0167	0.24838	6.91624	8.61775	0.00332903	0.0117411	0.00495058	30192	127.346	141.443	124.51	117.725	106.976	106.384	5333	6108	5645	4683	3742	4681	MpB3-1/MpARF2	1.71785
Mapoly0032s0097	0.231518	5.72355	6.69329	0.00967764	0.0290849	0.00530333	13203	60.1985	53.423	57.4355	48.6938	48.0561	48.9305	2521	2307	2604	1937	1681	2153	MpTrihelix13	1.3251
Mapoly0155s0008	-0.212402	6.94539	7.16025	0.00745366	0.0234447	0.0043401	30568	116.6	110.273	115.555	128.409	136.593	131.769	4883	4762	5239	5108	4778	5798	MpTrihelix33	-1.47522
Mapoly0002s0204	-0.273653	5.8294	10.4187	0.00124744	0.00501616	0.00474596	14091	53.0349	50.4821	50.8185	61.2883	62.5501	62.7256	2221	2180	2304	2438	2188	2760	MpTrihelix5	-1.59523
Mapoly0086s0035	-0.279645	6.43242	7.19628	0.0073055	0.0230768	0.0075384	21371	84.1251	83.666	66.1699	98.2674	93.7108	91.9976	3523	3613	3000	3909	3278	4048	MpB3-6/MpABI3A	-1.79879
Mapoly0049s0067	-0.286325	6.13075	10.358	0.00128917	0.00516138	0.00534895	17370	64.043	67.6414	57.634	77.7039	74.8143	78.3161	2682	2921	2613	3091	2617	3446	MpBBX3	-1.75539
Mapoly0154s0047	-0.296873	5.01638	10.4582	0.00122105	0.00492982	0.00531359	8016	29.8724	28.3904	28.7618	36.4763	34.8485	35.5673	1251	1226	1304	1451	1219	1565	MpNFX1-2	-1.48923
Mapoly0039s0059	-0.301246	7.23497	11.6351	0.000647187	0.0028274	0.00545019	37398	131.119	140.285	133.398	161.29	162.322	175.155	5491	6058	6048	6416	5678	7707	MpbHLH6/MpPIF	-2.17951
Mapoly0122s0020	-0.306734	4.65393	7.22801	0.00717746	0.0227637	0.00840309	6249	23.5445	21.0496	22.8286	29.7643	24.6713	28.9083	986	909	1035	1184	863	1272	MpbZIP13	-1.42752
Mapoly0016s0098	-0.309771	5.19188	11.7664	0.000603091	0.0026537	0.00520206	9044	32.9528	33.0449	31.8057	38.5629	41.7668	40.908	1380	1427	1442	1534	1461	1800	MpbZIP5	-1.60829
Mapoly0005s0152	-0.311093	6.33973	11.2732	0.000786357	0.00335038	0.00587566	20067	76.4122	73.8011	66.5669	85.6729	89.6228	93.6112	3200	3187	3018	3408	3135	4119	MpCCAAT-NFYC1	-1.97225
Mapoly0042s0058	-0.31804	5.04677	10.7461	0.00104498	0.00430522	0.00603571	8178	28.1531	29.0156	30.9675	34.4401	38.7079	36.7718	1179	1253	1404	1370	1354	1618	Mp1R-MYB11	-1.60508
Mapoly0003s0164	-0.325886	4.97342	11.4364	0.000720202	0.0031021	0.00590609	7775	27.2696	27.9967	28.2545	34.6412	35.2202	34.84	1142	1209	1281	1378	1232	1533	MpTrihelix6	-1.62077
Mapoly0110s0028	-0.328883	7.86558	9.70191	0.00184077	0.00705202	0.0079133	57713	212.474	201.836	205.832	264.736	264.895	249.312	8898	8716	9332	10531	9266	10970	MpBBX5	-2.58685
Mapoly0011s0011	-0.329308	5.42918	13.484	0.000240606	0.00118085	0.00522	10659	41.5492	34.9901	37.9153	48.5429	48.0275	47.226	1740	1511	1719	1931	1680	2078	MpTrihelix8	-1.78787
Mapoly0174s0004	-0.342522	5.86949	16.8609	4.02e-05	0.000236355	0.00458797	14480	51.4111	52.1262	51.017	65.8133	64.4655	65.6801	2153	2251	2313	2618	2255	2890	MpbHLH44	-2.01043
Mapoly0073s0051	-0.360385	5.48539	9.1072	0.00254606	0.00931666	0.00970873	11065	36.0809	37.8847	43.5839	41.5041	58.3191	51.1578	1511	1636	1976	1651	2040	2251	MpbHLH40	-1.97685
Mapoly0174s0011	-0.362115	7.02871	14.2166	0.00016293	0.000831476	0.00644389	32297	105.306	115.785	121.576	133.361	160.149	146.996	4410	5000	5512	5305	5602	6468	MpMADS1	-2.5452
Mapoly0034s0029	-0.374914	5.45843	8.18454	0.00422489	0.0143761	0.0117905	10870	32.4274	37.0742	45.2161	41.4287	56.8611	50.5441	1358	1601	2050	1648	1989	2224	MpERF7	-2.04644
Mapoly0069s0060	-0.394894	4.95872	14.925	0.000111868	0.000593433	0.00672496	7687	26.0279	28.2978	26.1592	32.8312	36.478	36.5218	1090	1222	1186	1306	1276	1607	MpC2H2-10	-1.95817
Mapoly0050s0010	-0.401079	5.11792	18.2121	1.98e-05	0.000124706	0.00564634	8601	30.35	30.3819	28.9604	38.2109	37.9932	42.1807	1271	1312	1313	1520	1329	1856	MpDP1	-2.05269
Mapoly0027s0033	-0.404291	6.12837	23.1749	1.48e-06	1.13e-05	0.004719	17311	59.6971	63.1258	57.7222	77.2011	79.6742	82.0433	2500	2726	2617	3071	2787	3610	MpBBX1	-2.47764
Mapoly0008s0016	-0.417957	3.2001	7.09051	0.00774931	0.0242356	0.0150548	2272	7.40244	8.15124	7.94039	10.6086	9.46256	11.2952	310	352	360	422	331	497	Mp1R-MYB3	-1.3375
Mapoly0074s0047	-0.420884	7.56355	18.0362	2.17e-05	0.000135532	0.00692504	46929	166.435	160.686	158.102	222.855	198.085	228.585	6970	6939	7168	8865	6929	10058	MpGATA4	-3.18337
Mapoly0026s0070	-0.422154	6.75673	19.8513	8.37e-06	5.65e-05	0.00622204	26749	99.2404	97.1433	80.8155	125.392	119.383	126.588	4156	4195	3664	4988	4176	5570	MpRR-MYB2	-2.85238
Mapoly0166s0010	-0.429619	6.17662	7.32363	0.00680539	0.0217339	0.0177615	17926	49.3098	64.9783	70.515	60.8861	92.9389	95.1112	2065	2806	3197	2422	3251	4185	MpERF21	-2.65359
Mapoly0051s0057	-0.43646	5.23704	19.5597	9.75e-06	6.46e-05	0.00634641	9304	29.8963	31.3082	34.8054	40.1969	47.5701	42.2489	1252	1352	1578	1599	1664	1859	MpWRKY9	-2.28576
Mapoly0029s0015	-0.453832	5.50344	29.5358	5.49e-08	5.36e-07	0.00446877	11223	37.5375	38.3942	38.8197	50.3781	52.0298	54.7486	1572	1658	1760	2004	1820	2409	MpHD8/DDT2	-2.49764
Mapoly0005s0212	-0.461556	4.02316	11.3218	0.000766016	0.00327131	0.0120058	4009	13.0617	11.8795	15.969	17.2703	20.2688	18.8404	547	513	724	687	709	829	MpGATA2	-1.85692
Mapoly0068s0079	-0.475558	6.46014	25.7366	3.91e-07	3.31e-06	0.00602802	21793	78.3464	74.4495	68.1109	106.965	94.3683	105.747	3281	3215	3088	4255	3301	4653	MpC2H2-9	-3.07217
Mapoly0156s0007	-0.482136	7.16829	28.8874	7.67e-08	7.34e-07	0.00560313	35564	123.931	124.376	111.673	170.717	162.064	169.996	5190	5371	5063	6791	5669	7480	MpGARP8/MpGLD	-3.45609
Mapoly0022s0095	-0.495274	5.26886	25.0303	5.64e-07	4.66e-06	0.0063969	9534	31.138	28.483	36.2611	45.3252	44.4254	45.4306	1304	1230	1644	1803	1554	1999	MpbZIP7	-2.60953
Mapoly0038s0075	-0.498451	4.88024	16.0474	6.18e-05	0.000347986	0.0102744	7254	23.6162	21.1886	28.2987	32.1525	38.1933	32.9991	989	915	1283	1279	1336	1452	MpERF8	-2.43256
Mapoly0176s0008	-0.510646	2.97376	7.42073	0.00644768	0.0207418	0.0220965	1938	6.85322	7.03971	5.44799	9.7287	7.71871	10.0679	287	304	247	387	270	443	MpASLBD17	-1.51854
Mapoly0019s0144	-0.51256	7.00746	33.6427	6.62e-09	7.33e-08	0.00540883	31795	114.165	107.657	96.2331	151.084	146.512	156.064	4781	4649	4363	6010	5125	6867	MpCCAAT-NFYA	-3.59174
Mapoly0023s0118	-0.535332	6.19836	39.4227	3.41e-10	4.36e-09	0.00487651	18129	63.0879	57.105	59.597	91.7565	84.0195	84.7705	2642	2466	2702	3650	2939	3730	MpCXC1	-3.31818
Mapoly0143s0011	-0.560891	6.86042	38.6141	5.16e-10	6.5e-09	0.00562471	28726	98.4524	96.6339	86.5061	138.037	131.218	146.064	4123	4173	3922	5491	4590	6427	MpRR-MYB5	-3.84795
Mapoly0051s0062	-0.570068	6.43689	45.8062	1.31e-11	1.94e-10	0.00479788	21404	70.1799	69.3087	69.6328	103.572	100.543	106.315	2939	2993	3157	4120	3517	4678	MpASLBD6	-3.66947
Mapoly0142s0034	-0.611708	4.15558	14.5216	0.000138564	0.000720821	0.0170655	4418	16.3092	13.2689	12.6384	22.5495	16.7239	25.1584	683	573	573	897	585	1107	MpTrihelix32	-2.542
Mapoly0035s0046	-0.620647	3.54889	9.38505	0.00218763	0.00818447	0.0272532	2856	10.5067	8.66069	8.40358	18.6027	14.0366	9.77247	440	374	381	740	491	430	MpNAC2	-2.20261
Mapoly0034s0053	-0.664504	6.24401	48.3443	3.58e-12	5.61e-11	0.0062008	18694	61.2969	61.5048	53.0462	93.6167	88.6794	96.3611	2567	2656	2405	3724	3102	4240	MpbHLH32	-4.14917
Mapoly0073s0059	-0.682087	5.90114	35.2261	2.94e-09	3.38e-08	0.0090191	14705	41.0477	48.0275	48.4805	61.5397	82.0184	77.2025	1719	2074	2198	2448	2869	3397	MpbHLH39	-4.02509
Mapoly0034s0126	-0.687996	7.02518	34.62	4.01e-09	4.54e-08	0.00957237	32021	91.2649	98.8106	109.114	132.909	184.706	164.473	3822	4267	4947	5287	6461	7237	MpbZIP9	-4.8333
Mapoly0039s0003	-0.786318	6.02652	73.5424	9.85e-18	2.43e-16	0.00560545	16049	47.3278	48.0738	48.0614	91.0275	76.4724	79.907	1982	2076	2179	3621	2675	3516	MpbHLH14/MpRSL	-4.73876
Mapoly0100s0033	-0.817908	6.59769	80.9138	2.36e-19	6.8e-18	0.00562364	23834	74.4781	70.1192	65.6626	130.42	115.924	124.247	3119	3028	2977	5188	4055	5467	MpbHLH41	-5.3963
Mapoly0092s0058	-0.825904	4.98483	43.1474	5.08e-11	7.11e-10	0.0104575	7804	25.3354	19.7297	23.38	35.9987	39.2225	46.067	1061	852	1060	1432	1372	2027	MpERF18	-4.11699
Mapoly0037s0007	-0.892231	4.94805	44.7373	2.25e-11	3.28e-10	0.011814	7563	22.3267	22.2307	20.2039	31.5994	44.7685	43.8398	935	960	916	1257	1566	1929	MpbHLH21	-4.4148
Mapoly0065s0089	-0.90548	6.13834	99.9382	1.57e-23	5.99e-22	0.0054619	17268	49.0232	52.821	45.172	87.5834	95.5118	92.2931	2053	2281	2048	3484	3341	4061	MpGRAS8	-5.55814
Mapoly0038s0058	-0.920636	6.2844	58.6059	1.93e-14	3.72e-13	0.00992835	19123	59.315	59.5365	42.7457	99.8009	100.4	105.634	2484	2571	1938	3970	3512	4648	MpbHLH15	-5.78565
Mapoly0028s0062	-1.00041	5.36106	9.93615	0.00162064	0.00629405	0.0705721	9897	20.6074	25.5884	35.9082	25.4404	91.0807	47.7942	863	1105	1628	1012	3186	2103	MpbHLH2	-5.36328
Mapoly0013s0172	-1.0636	2.67862	27.5347	1.54e-07	1.41e-06	0.0249925	1562	4.68025	4.23772	3.44083	8.97454	7.83306	8.99977	196	183	156	357	274	396	MpIDDL1	-2.84897
Mapoly0123s0012	-1.08192	1.82669	18.4891	1.71e-05	0.000109369	0.0374094	856	1.93418	2.33885	2.47034	4.82664	5.23157	4.24989	81	101	112	192	183	187	MpR2R3-MYB18	-1.97634
Mapoly0194s0011	-1.51863	0.163374	15.6108	7.78e-05	0.000427741	0.0777567	264	0.358182	0.60208	0.705812	1.48319	1.54374	1.77268	15	26	32	59	54	78	MpGRAS9	-0.248104
Mapoly0064s0023	-2.00259	1.70033	33.4903	7.16e-09	7.89e-08	0.0711823	770	0.883517	1.55151	1.41162	3.2429	7.23271	4.99987	37	67	64	129	253	220	MpGRAS7	-3.40507
Mapoly0051s0040	-2.22571	2.32435	90.6956	1.68e-21	5.63e-20	0.0298761	1205	1.93418	1.62099	1.69836	7.23996	8.23329	9.1134	81	70	77	288	288	401	MpERF11	-5.17333

## Sheet: TS7
Transcription Factors P < 0.01 and logCPM > 0
Name	logFC	logCPM	LR	PValue	adj.p.value	Dispersion	totreads	Archegoniophore_mature_archegoniophore_r1	Archegoniophore_mature_archegoniophore_r2	Archegoniophore_mature_archegoniophore_r3	Thallus11day_X11_day_thalli_r1	Thallus11day_X11_day_thalli_r2	Thallus11day_X11_day_thalli_r3	Archegoniophore_mature_archegoniophore_r1	Archegoniophore_mature_archegoniophore_r2	Archegoniophore_mature_archegoniophore_r3	Thallus11day_X11_day_thalli_r1	Thallus11day_X11_day_thalli_r2	Thallus11day_X11_day_thalli_r3	gene name	logFC*logCPM
Mapoly0001s0061	5.83048	6.37215	1773.69	0	0	0.00602605	7638	167.182	166.181	154.197	2.26216	3.92044	2.3473	3169	2218	2126	33	58	34	MpR2R3-MYB1	37.1527
Mapoly0474s0001	5.26571	5.9628	1731.82	0	0	0.00481138	5752	125.874	121.002	116.989	3.01621	3.2445	3.17576	2386	1615	1613	44	48	46	MpB3-8/MpABI3B	31.3984
Mapoly0024s0106	7.31928	2.65673	281.307	3.9e-63	8.67e-62	0.0303584	564	11.6589	14.5352	10.5892	0.0685503	0	0.138076	221	194	146	1	0	2	MpbHLH20/MpBNB	19.4454
Mapoly0003s0229	5.98536	3.20286	375.152	1.41e-83	4.46e-82	0.0202881	840	19.0974	18.5811	15.8113	0.274201	0.337969	0.207115	362	248	218	4	5	3	MpTrihelix39	19.1703
Mapoly0102s0028	2.20241	8.19927	559.807	9.26e-124	5.17e-122	0.00541431	26796	473.479	490.751	483.841	97.0672	107.271	110.254	8975	6550	6671	1416	1587	1597	MpAThook1	18.0582
Mapoly0014s0224	1.84401	7.9133	439.309	1.53e-97	5.81e-96	0.00489343	21961	374.668	381.437	374.54	100.358	103.892	110.668	7102	5091	5164	1464	1537	1603	MpSPL1	14.5922
Mapoly0035s0054	5.19818	2.75306	254.427	2.81e-57	5.63e-56	0.0262957	613	14.0329	11.0887	13.3453	0.274201	0.540751	0.207115	266	148	184	4	8	3	MpNAC8	14.3109
Mapoly0014s0223	1.79933	6.57435	358.129	7.19e-80	2.14e-78	0.00527973	8685	150.247	157.265	135.992	44.6262	41.435	41.3539	2848	2099	1875	651	613	599	MpSPL2	11.8294
Mapoly0026s0039	1.34643	8.61985	205.038	1.66e-46	2.49e-45	0.0059615	35665	548.233	585.005	560.359	211.82	228.602	225.548	10392	7808	7726	3090	3382	3267	MpbZIP8	11.606
Mapoly0122s0030	4.89797	2.16464	169.9	7.78e-39	9.67e-38	0.0355612	400	8.70463	9.51533	6.96278	0.137101	0.270375	0.414229	165	127	96	2	4	6	MpTrihelix28	10.6023
Mapoly0055s0052	1.08899	7.92495	143.766	4e-33	4.11e-32	0.00551029	22112	342.118	310.634	338.493	145.258	157.156	163.621	6485	4146	4667	2119	2325	2370	MpbHLH45	8.63017
Mapoly0009s0013	1.70021	4.95321	208.803	2.51e-47	3.86e-46	0.0068993	2827	50.3286	45.3289	45.7658	13.9157	15.141	14.498	954	605	631	203	224	210	MpAP2L2	8.42147
Mapoly0049s0030	2.46032	3.34533	160.509	8.76e-37	1.02e-35	0.0153898	922	18.0423	16.4832	16.319	2.81056	3.3121	3.10672	342	220	225	41	49	45	MpBBX2	8.23056
Mapoly0074s0081	1.00241	7.5544	139.228	3.93e-32	3.94e-31	0.00471763	17022	248.794	263.582	239.418	120.1	127.752	127.376	4716	3518	3301	1752	1890	1845	MpCAMTA	7.57261
Mapoly0072s0031	4.59522	1.63804	127.551	1.41e-29	1.27e-28	0.0391034	272	5.48655	5.84406	5.80232	0.205651	0.135188	0.345191	104	78	80	3	2	5	MpBZR3	7.52713
Mapoly0095s0046	1.18744	5.55944	157.443	4.1e-36	4.66e-35	0.00472655	4266	64.8363	68.6302	62.5925	27.4201	27.8487	30.791	1229	916	863	400	412	446	MpGATA5	6.60149
Mapoly0022s0095	1.04369	6.2125	148.684	3.36e-34	3.6e-33	0.00419655	6702	97.3335	101.447	100.308	49.4248	45.8286	49.7766	1845	1354	1383	721	678	721	MpbZIP7	6.48393
Mapoly0061s0107	0.768231	8.27529	71.997	2.16e-17	1.12e-16	0.00561265	27982	381.737	415.153	373.887	240.132	224.006	223.201	7236	5541	5155	3503	3314	3233	MpHD12/C3HDZ	6.35734
Mapoly0175s0020	4.10228	1.53886	103.034	3.29e-24	2.36e-23	0.0443034	254	5.32829	5.76914	4.56932	0.205651	0.405563	0.276153	101	77	63	3	6	4	MpHD20/MpKNOX1	6.31282
Mapoly0024s0120	0.968888	6.48077	101.58	6.87e-24	4.82e-23	0.00573744	8069	115.64	128.794	109.736	55.7999	62.1188	62.9629	2192	1719	1513	814	919	912	MpJAGGED	6.27914
Mapoly0093s0028	2.23876	2.79629	79.2043	5.6e-19	3.13e-18	0.0289022	620	10.8676	11.3135	11.5321	3.22186	1.48706	2.41634	206	151	159	47	22	35	MpHD16/MpBELL5	6.26023
Mapoly0130s0030	1.10243	5.66102	155.462	1.11e-35	1.24e-34	0.00407004	4572	67.474	70.803	68.3223	30.9847	31.8367	33.3455	1279	945	942	452	471	483	MpbZIP14	6.24087
Mapoly0008s0029	1.06647	5.82308	145.512	1.66e-33	1.73e-32	0.00423737	5140	79.3967	76.4223	73.4718	35.3034	37.9877	36.2451	1505	1020	1013	515	562	525	MpR2R3-MYB5	6.21016
Mapoly0086s0035	0.9973	6.05843	127.03	1.83e-29	1.64e-28	0.00445707	6009	84.514	91.9316	89.5007	44.6948	42.5841	45.8414	1602	1227	1234	652	630	664	MpB3-6/MpABI3A	6.04208
Mapoly0096s0058	0.887082	6.67321	66.9557	2.78e-16	1.36e-15	0.00764301	9180	123.184	147.9	125.91	67.3849	65.6336	81.5341	2335	1974	1736	983	971	1181	MpR2R3-MYB17	5.91969
Mapoly0049s0118	2.34724	2.51426	94.7788	2.13e-22	1.4e-21	0.0222433	510	9.4432	8.91594	9.57382	1.91941	1.68985	1.86403	179	119	132	28	25	27	MpRWP1	5.90155
Mapoly0079s0062	1.61122	3.4792	82.87	8.76e-20	5.1e-19	0.0144931	1004	16.7762	15.6591	17.3344	4.93562	5.27232	6.07536	318	209	239	72	78	88	MpGRAS12	5.60576
Mapoly0162s0017	0.894784	6.17794	110.039	9.61e-26	7.38e-25	0.00418144	6525	89.684	97.7007	94.6503	51.2071	49.4787	50.8812	1700	1304	1305	747	732	737	Mp1R-MYB20	5.52792
Mapoly0009s0061	1.11027	4.94357	73.9827	7.88e-18	4.17e-17	0.00935165	2754	36.7705	44.8794	44.0976	17.069	20.6837	20.3663	697	599	608	249	306	295	MpERF2	5.48869
Mapoly0011s0011	0.812573	6.74069	88.5618	4.93e-21	3.06e-20	0.00464608	9677	137.428	140.857	130.044	75.3368	76.1783	80.9818	2605	1880	1793	1099	1127	1173	MpTrihelix8	5.47731
Mapoly0034s0053	0.851959	6.3943	73.1719	1.19e-17	6.23e-17	0.00620404	7539	95.2233	115.682	113.508	62.5864	59.1446	57.785	1805	1544	1565	913	875	837	MpbHLH32	5.44769
Mapoly0011s0161	1.06754	4.96418	93.1149	4.93e-22	3.2e-21	0.00631866	2827	43.4176	41.7326	41.0514	19.6739	20.8189	19.7449	823	557	566	287	308	286	MpMADS2	5.29944
Mapoly0007s0221	0.851128	6.12154	88.4516	5.21e-21	3.23e-20	0.00480882	6331	96.1729	85.0386	86.8897	48.8764	48.0592	51.8477	1823	1135	1198	713	711	751	MpHD3/C1HDZ	5.21022
Mapoly0083s0069	0.683968	7.53232	63.8545	1.34e-15	6.3e-15	0.00485616	16788	237.082	218.178	228.756	133.262	147.963	144.635	4494	2912	3154	1944	2189	2095	MpIDDL5	5.15187
Mapoly0046s0038	1.2896	3.97407	46.1227	1.11e-11	4.19e-11	0.0203885	1393	18.0423	28.6209	19.8004	8.91154	8.17886	10.0105	342	382	273	130	121	145	MpERF10	5.12498
Mapoly0008s0060	1.71728	2.95003	62.8426	2.24e-15	1.04e-14	0.0216887	695	12.4503	11.6881	10.7343	2.81056	3.44729	4.34941	236	156	148	41	51	63	MpASLBD2	5.06602
Mapoly0093s0032	0.870535	5.59222	87.9014	6.88e-21	4.25e-20	0.00465656	4353	61.3544	66.0828	59.1836	32.4928	35.622	33.8978	1163	882	816	474	527	491	MpAP2B3-2/MpREM3	4.86823
Mapoly0019s0134	0.640855	7.48186	62.6267	2.5e-15	1.16e-14	0.00430003	16152	217.035	219.152	216.789	136.415	143.637	138.698	4114	2925	2989	1990	2125	2009	MpSPL3	4.79479
Mapoly0019s0045	0.616037	7.73474	50.737	1.06e-12	4.26e-12	0.00502468	19185	246.156	270.175	256.68	159.379	174.663	170.179	4666	3606	3539	2325	2584	2465	MpB3-3/MpARF1	4.76489
Mapoly0005s0077	0.840856	5.5329	80.8315	2.46e-19	1.4e-18	0.00469986	4199	62.5678	58.4406	56.6451	31.396	34.5405	33.3455	1186	780	781	458	511	483	MpGATA1	4.65238
Mapoly0009s0010	0.869207	5.341	74.3323	6.6e-18	3.51e-17	0.00547185	3650	50.3813	53.5705	52.7286	26.4604	28.6598	30.5839	955	715	727	386	424	443	Mp1R-MYB4	4.64244
Mapoly0013s0172	0.770328	5.75973	70.5543	4.48e-17	2.28e-16	0.00470122	4904	69.9008	63.5354	70.9333	41.9528	39.7452	38.1781	1325	848	978	612	588	553	MpIDDL1	4.43688
Mapoly0063s0098	0.523623	8.40319	32.0535	1.5e-08	4.48e-08	0.00592739	30415	369.762	426.242	401.593	274.064	283.421	275.393	7009	5689	5537	3998	4193	3989	MpHD13/MpPLINC	4.4001
Mapoly0156s0012	0.543866	8.08978	28.1441	1.13e-07	3.13e-07	0.00727608	24427	292.317	370.124	306.797	227.313	212.177	225.134	5541	4940	4230	3316	3139	3261	MpHD18/C4HDZ	4.39976
Mapoly0028s0101	0.542643	7.82655	39.228	3.77e-10	1.28e-09	0.00507428	20424	254.544	276.544	276.118	175.146	188.654	190.2	4825	3691	3807	2555	2791	2755	MpbHLH47	4.24702
Mapoly0002s0172	1.01502	4.12455	46.9714	7.2e-12	2.75e-11	0.0113667	1566	22.6848	25.549	21.251	12.3391	10.0039	12.0126	430	341	293	180	148	174	MpTrihelix4	4.1865
Mapoly0043s0098	0.611794	6.75131	53.8701	2.14e-13	9.01e-13	0.0043279	9711	126.982	134.338	128.956	85.0709	84.4923	85.7455	2407	1793	1778	1241	1250	1242	MpB3-4/MpARF3	4.13041
Mapoly0073s0051	1.02696	3.99875	31.6022	1.89e-08	5.62e-08	0.0190994	1467	27.169	19.0307	17.407	10.0083	10.0039	11.3223	515	254	240	146	148	164	MpbHLH40	4.10657
Mapoly0019s0144	0.579175	6.90329	44.701	2.3e-11	8.47e-11	0.00479557	10797	141.912	151.796	136.064	93.9139	94.2934	99.415	2690	2026	1876	1370	1395	1440	MpCCAAT-NFYA	3.99821
Mapoly0032s0153	0.472029	8.42951	28.1718	1.11e-07	3.09e-07	0.00547628	31215	416.609	391.852	393.034	278.246	297.143	290.927	7897	5230	5419	4059	4396	4214	MpR2R3-MYB9	3.97897
Mapoly0046s0102	0.533586	7.27983	38.0109	7.04e-10	2.34e-09	0.00492439	13990	176.255	191.73	183.063	117.769	134.85	127.928	3341	2559	2524	1718	1995	1853	MpbZIP10	3.88442
Mapoly0003s0164	0.619471	6.22863	54.8731	1.29e-13	5.47e-13	0.00407957	6765	89.8423	89.3841	92.8371	61.0098	58.3335	57.716	1703	1193	1280	890	863	836	MpTrihelix6	3.85845
Mapoly0037s0099	0.898612	4.28913	34.8416	3.58e-09	1.12e-08	0.0127941	1746	23.0013	30.4191	22.484	12.4762	13.8567	14.2909	436	406	310	182	205	207	MpTrihelix14	3.85426
Mapoly0086s0081	0.722985	5.31909	52.074	5.34e-13	2.19e-12	0.0054165	3609	51.3837	50.7984	46.4185	29.0653	29.4709	31.5505	974	678	640	424	436	457	MpTrihelix23	3.84562
Mapoly0126s0029	1.11874	3.43349	33.5906	6.8e-09	2.08e-08	0.0194958	980	16.9872	12.3624	14.3607	6.51228	6.01585	7.66324	322	165	198	95	89	111	MpbHLH38	3.84117
Mapoly0065s0089	0.849246	4.51385	41.0435	1.49e-10	5.19e-10	0.00938008	2039	25.7973	31.7677	30.172	16.6577	15.3438	16.5692	489	424	416	243	227	240	MpGRAS8	3.83337
Mapoly0229s0008	1.22314	3.1128	33.2383	8.15e-09	2.48e-08	0.022998	781	13.6109	12.1377	9.93647	5.68967	5.27232	4.34941	258	162	137	83	78	63	MpTrihelix38	3.80741
Mapoly0033s0095	0.790307	4.67622	37.2619	1.03e-09	3.38e-09	0.00917912	2290	29.4902	30.7188	36.5546	17.6174	20.0754	18.1571	559	410	504	257	297	263	MpIDDL2	3.69565
Mapoly0066s0103	1.06048	3.46961	34.7293	3.79e-09	1.19e-08	0.0163063	995	15.299	14.8349	14.2157	5.75822	7.63811	7.87036	290	198	196	84	113	114	MpERF14	3.67946
Mapoly0130s0023	0.611564	5.99043	48.7212	2.95e-12	1.16e-11	0.00440605	5747	78.7637	75.8229	75.4301	53.3321	48.3296	48.9481	1493	1012	1040	778	715	709	MpTrihelix29	3.66353
Mapoly0069s0060	0.605177	6.04401	32.2617	1.35e-08	4.04e-08	0.00706852	5897	69.426	90.5829	78.5489	51.2071	50.4926	54.8854	1316	1209	1083	747	747	795	MpC2H2-10	3.6577
Mapoly0028s0100	0.580017	6.28771	39.1836	3.86e-10	1.31e-09	0.0052637	7051	93.7989	93.8046	92.7645	56.8282	62.6595	68.0717	1778	1252	1279	829	927	986	MpbHLH48	3.64698
Mapoly0075s0051	0.615097	5.80602	48.0156	4.23e-12	1.64e-11	0.00440253	5054	68.8984	68.2556	65.4211	41.6786	47.1805	43.425	1306	911	902	608	698	629	Mp1R-MYB14	3.57127
Mapoly0019s0040	0.608534	5.76627	46.5829	8.78e-12	3.33e-11	0.00441686	4901	64.4142	70.1287	62.2298	42.4326	42.9897	43.5631	1221	936	858	619	636	631	MpbZIP6	3.50897
Mapoly1350s0001	0.458628	7.59566	20.6731	5.45e-06	1.28e-05	0.00694648	17329	201.103	249.496	220.851	148.274	171.148	168.937	3812	3330	3045	2163	2532	2447	MpGRF	3.48358
Mapoly0069s0082	0.484062	7.16912	34.5745	4.1e-09	1.28e-08	0.00438577	13014	172.932	169.553	160.507	115.644	122.548	121.507	3278	2263	2213	1687	1813	1760	MpC2H2-11	3.4703
Mapoly0011s0167	0.416043	8.2808	21.5527	3.44e-06	8.26e-06	0.00554789	27983	341.749	381.437	343.062	260.902	270.849	267.247	6478	5091	4730	3806	4007	3871	MpB3-1/MpARF2	3.44517
Mapoly0074s0026	0.527061	6.44909	34.7238	3.8e-09	1.19e-08	0.00494691	7876	101.712	105.043	102.266	66.0825	76.719	71.5926	1928	1402	1410	964	1135	1037	MpB3-5/MpVAL	3.39906
Mapoly0119s0048	0.488524	6.77667	32.8052	1.02e-08	3.08e-08	0.00459307	9899	129.778	132.99	120.833	90.4178	90.5082	92.5112	2460	1775	1666	1319	1339	1340	MpTrihelix27	3.31057
Mapoly0023s0118	0.6424	5.09649	29.8841	4.59e-08	1.32e-07	0.00784434	3079	41.1491	43.4558	40.036	23.1014	27.0375	29.6864	780	580	552	337	400	430	MpCXC1	3.27398
Mapoly0033s0004	0.622909	5.20165	34.6327	3.98e-09	1.24e-08	0.00612995	3307	42.8373	45.6286	44.968	26.529	30.3496	29.6864	812	609	620	387	449	430	MpHD11/MpNDX	3.24015
Mapoly0115s0048	0.592046	5.37932	39.398	3.46e-10	1.18e-09	0.00470727	3741	48.2184	53.1959	48.3043	32.1501	33.9997	33.0693	914	710	666	469	503	479	MpGARP4/MpPHR2	3.1848
Mapoly0043s0095	0.451058	6.99159	28.191	1.1e-07	3.06e-07	0.00464263	11482	146.765	140.183	153.544	103.511	109.705	109.011	2782	1871	2117	1510	1623	1579	Mp1R-MYB12	3.15361
Mapoly0015s0003	0.461048	6.72874	20.7129	5.34e-06	1.25e-05	0.0067174	9525	116.114	133.29	118.802	84.3854	82.4645	100.52	2201	1779	1638	1231	1220	1456	MpbHLH29	3.10227
Mapoly0011s0122	0.958804	3.1475	26.3101	2.91e-07	7.77e-07	0.0166576	793	11.9755	11.6881	10.8793	6.10098	6.15104	5.52306	227	156	150	89	91	80	MpC2H2-3	3.01783
Mapoly0070s0095	0.476506	6.31055	27.2062	1.83e-07	4.99e-07	0.00512424	7154	92.269	99.5738	84.7864	65.7397	67.3911	65.6553	1749	1329	1169	959	997	951	MpC2H2-12	3.00701
Mapoly0036s0107	0.485845	6.09576	31.305	2.21e-08	6.5e-08	0.00440789	6177	82.1928	82.2664	74.4147	57.0338	55.9001	57.716	1558	1098	1026	832	827	836	Mp3R-MYB1	2.96159
Mapoly0004s0169	0.470843	6.22099	30.6432	3.1e-08	9.04e-08	0.00427529	6748	90.7919	83.3902	85.2215	63.9574	61.7808	61.5821	1721	1113	1175	933	914	892	Mp1R-MYB1	2.92911
Mapoly0019s0096	0.429184	6.66673	20.7735	5.17e-06	1.22e-05	0.00569502	9173	119.174	122.65	107.488	91.9259	88.6155	78.9107	2259	1637	1482	1341	1311	1143	MpBZR2	2.86125
Mapoly0084s0085	0.553386	5.03113	24.7007	6.7e-07	1.73e-06	0.00676811	2928	35.8209	39.9344	40.5437	26.6661	27.2403	25.1989	679	533	559	389	403	365	Mp1R-MYB16	2.78416
Mapoly0008s0016	0.533193	5.21375	24.5904	7.09e-07	1.83e-06	0.00643424	3345	44.1562	40.2341	46.7812	28.9282	31.6339	30.1007	837	537	645	422	468	436	Mp1R-MYB3	2.77993
Mapoly0035s0049	0.579489	4.77364	23.7283	1.11e-06	2.8e-06	0.00761034	2462	33.0248	32.5169	32.2754	20.1538	20.9541	24.3705	626	434	445	294	310	353	MpNAC7	2.76628
Mapoly0151s0042	0.363956	7.56832	18.934	1.35e-05	3.04e-05	0.00467054	17167	223.366	209.487	207.433	173.295	163.307	161.066	4234	2796	2860	2528	2416	2333	MpAThook3	2.75453
Mapoly0023s0090	0.82244	3.30253	20.7286	5.29e-06	1.24e-05	0.016037	880	12.292	13.2615	11.7497	7.47198	6.15104	7.45613	233	177	162	109	91	108	Mp1R-MYB9	2.71614
Mapoly0061s0023	0.677896	4.00199	23.3638	1.34e-06	3.35e-06	0.00970216	1436	19.3084	19.705	19.6553	10.968	13.1132	12.565	366	263	271	160	194	182	MpC2H2-8	2.71293
Mapoly0011s0057	0.67923	3.97415	21.3295	3.87e-06	9.23e-06	0.0110117	1407	18.8336	20.3793	18.3498	10.8309	11.491	13.6005	357	272	253	158	170	197	MpTrihelix9	2.69936
Mapoly0007s0056	0.37808	7.12659	19.3047	1.11e-05	2.52e-05	0.00483377	12610	160.218	162.135	151.005	112.422	126.874	124.959	3037	2164	2082	1640	1877	1810	MpbZIP2	2.69442
Mapoly0030s0125	0.402352	6.69535	23.0099	1.61e-06	3.99e-06	0.00439569	9341	117.486	119.129	116.917	87.3331	93.4147	86.712	2227	1590	1612	1274	1382	1256	MpARID2	2.69389
Mapoly0874s0001	0.447023	5.98575	16.7073	4.36e-05	9.23e-05	0.00751079	5745	79.2912	64.884	74.5598	47.4368	53.0612	60.1323	1503	866	1028	692	785	871	MpR2R3-MYB20	2.67576
Mapoly0216s0010	0.522803	5.11006	24.8599	6.17e-07	1.6e-06	0.00588964	3104	39.7247	39.9344	42.0668	27.4887	27.5107	29.6864	753	533	580	401	407	430	MpCCAAT-NFYB2	2.67156
Mapoly0041s0098	0.618879	4.19979	21.9964	2.73e-06	6.62e-06	0.00868709	1650	22.3155	23.0016	20.9609	15.3553	13.8567	13.9457	423	307	289	224	205	202	MpC2H2-7	2.59916
Mapoly0032s0010	0.447772	5.70425	22.8512	1.75e-06	4.32e-06	0.0049869	4697	60.3521	61.1379	58.5309	39.6221	45.5583	46.8079	1144	816	807	578	674	678	MpHD10/MpLD	2.55421
Mapoly0003s0245	0.431662	5.89451	25.6674	4.06e-07	1.07e-06	0.00406281	5350	66.5772	68.5553	69.4102	49.6304	49.4787	52.469	1262	915	957	724	732	760	MpC2H2-1	2.54444
Mapoly0042s0058	0.501845	5.04767	19.5223	9.94e-06	2.26e-05	0.00717091	2965	36.5067	40.5338	38.8755	26.8032	29.8089	25.1299	692	541	536	391	441	364	Mp1R-MYB11	2.53315
Mapoly0104s0012	0.31226	8.08194	8.32751	0.00390492	0.00641779	0.00817191	24518	318.378	296.848	284.749	211.135	234.415	279.398	6035	3962	3926	3080	3468	4047	MpTZF	2.52366
Mapoly0094s0004	0.400834	6.20433	20.9836	4.63e-06	1.1e-05	0.00457473	6637	82.8786	89.6089	78.839	63.3405	64.9577	61.9963	1571	1196	1087	924	961	898	MpARID4	2.48691
Mapoly0019s0071	1.74391	1.41957	23.2726	1.41e-06	3.5e-06	0.0584136	231	3.90389	4.27066	3.55392	0.685503	1.75744	1.03557	74	57	49	10	26	15	MpR2R3-MYB6	2.47559
Mapoly0113s0037	0.490936	4.98914	18.804	1.45e-05	3.24e-05	0.00703248	2855	36.9287	39.7096	34.2337	27.283	24.8069	26.7868	700	530	472	398	367	388	MpE2F	2.44935
Mapoly0020s0051	0.348238	6.9956	8.07757	0.00448165	0.00730837	0.0102661	11672	174.356	119.204	134.541	115.85	106.19	114.603	3305	1591	1855	1690	1571	1660	MpNAC4	2.43613
Mapoly0050s0010	0.429638	5.63567	24.8794	6.1e-07	1.59e-06	0.00395577	4485	58.5056	55.5935	56.5726	42.8439	41.6378	42.3204	1109	742	780	625	616	613	MpDP1	2.4213
Mapoly0001s0480	0.452461	5.25531	18.7033	1.53e-05	3.4e-05	0.00606877	3446	45.5806	43.2311	43.0822	30.0936	35.4192	30.9291	864	577	594	439	524	448	MpRR-MYB1	2.37783
Mapoly0025s0044	0.37894	6.20357	16.9506	3.84e-05	8.17e-05	0.00516473	6655	85.9384	77.7709	85.7292	58.9532	64.4845	68.4859	1629	1038	1182	860	954	992	MpbHLH49	2.35078
Mapoly0072s0050	0.485048	4.84113	16.5281	4.79e-05	0.000100884	0.00782056	2580	33.6579	29.6698	36.4821	23.2385	23.3199	24.7847	638	396	503	339	345	359	MpbZIP12/MpABI5B	2.34818
Mapoly0107s0039	0.460965	5.03487	17.8109	2.44e-05	5.3e-05	0.00647508	2952	38.6169	37.2371	37.57	27.4887	25.6181	29.3412	732	497	518	401	379	425	MpTrihelix24	2.3209
Mapoly0174s0004	0.349877	6.60087	15.9256	6.59e-05	0.000136898	0.00482331	8717	103.137	109.913	112.928	80.1353	87.7368	87.7476	1955	1467	1557	1169	1298	1271	MpbHLH44	2.30949
Mapoly0065s0047	0.414411	5.33895	18.7052	1.53e-05	3.4e-05	0.00491103	3651	47.8491	45.4038	44.968	34.8235	35.4192	33.5526	907	606	620	508	524	486	MpTrihelix22	2.21252
Mapoly0085s0092	0.815328	2.69198	9.20387	0.00241504	0.00409068	0.0403458	566	6.69992	10.1896	7.39795	3.01621	5.27232	5.45402	127	136	102	44	78	79	MpR2R3-MYB15	2.19485
Mapoly0154s0047	0.404581	5.34112	15.0473	0.00010485	0.000213088	0.00612628	3634	43.7342	50.2739	44.1701	34.755	36.9062	32.586	829	671	609	507	546	472	MpNFX1-2	2.16092
Mapoly0124s0021	0.403613	5.35324	9.58079	0.00196624	0.00337401	0.0105595	3724	54.8655	36.7127	47.4339	34.9606	33.7293	36.6593	1040	490	654	510	499	531	MpbHLH1	2.16063
Mapoly0113s0058	0.406118	5.22493	15.3993	8.7e-05	0.00017843	0.00587011	3368	43.5231	43.9054	39.9635	32.9041	30.5524	32.7241	825	586	551	480	452	474	MpTrihelix26	2.12194
Mapoly0049s0083	0.273681	7.63415	8.79294	0.00302398	0.00505124	0.00578681	17797	198.993	239.981	213.09	172.678	184.666	181.778	3772	3203	2938	2519	2732	2633	MpSHI	2.08932
Mapoly0060s0052	0.948986	2.18585	14.7272	0.000124244	0.000250035	0.0274405	401	6.06686	5.99391	5.36714	2.46781	3.2445	3.31383	115	80	74	36	48	48	MpERF13	2.07434
Mapoly0086s0046	0.375388	5.50986	14.6634	0.000128518	0.000258073	0.00541714	4122	55.3403	48.7754	49.6823	40.7874	41.5026	36.4522	1049	651	685	595	614	528	MpNAC9	2.06834
Mapoly0080s0093	0.395805	5.203	11.8528	0.000575735	0.00106403	0.0076476	3323	43.9452	43.7555	37.3524	34.8235	31.0256	29.2722	833	584	515	508	459	424	MpHD15/PHD	2.05937
Mapoly0030s0035	0.2891	7.00033	8.40051	0.00375116	0.00617784	0.00662543	11456	126.665	154.943	140.561	104.813	120.993	119.436	2401	2068	1938	1529	1790	1730	MpLIM2	2.02379
Mapoly0027s0033	0.344987	5.80746	14.7818	0.000120692	0.00024334	0.00457783	5061	66.3134	61.5125	59.6188	49.4248	51.5065	46.8079	1257	821	822	721	762	678	MpBBX1	2.0035
Mapoly1089s0002	0.293736	6.63932	10.3056	0.00132626	0.00233482	0.00534126	8961	106.196	109.089	113.725	80.8893	94.699	92.7183	2013	1456	1568	1180	1401	1343	MpR2R3-MYB21	1.9502
Mapoly0005s0280	0.326541	5.75893	13.6321	0.000222354	0.000432546	0.00436776	4862	58.1364	62.4865	59.7639	45.4488	50.0195	48.2577	1102	834	824	663	740	699	MpLIM1	1.88052
Mapoly0061s0069	0.393994	4.6451	10.3398	0.00130191	0.00229535	0.0080623	2251	29.332	30.0445	25.3851	20.428	22.7791	21.3328	556	401	350	298	337	309	Mp4R-MYB1	1.83014
Mapoly0016s0098	0.311584	5.73443	11.8868	0.000565344	0.0010458	0.00459576	4776	56.5009	63.7602	56.2825	47.5053	47.7213	46.877	1071	851	776	693	706	679	MpbZIP5	1.78676
Mapoly0159s0029	0.449037	3.93834	9.16095	0.00247234	0.00418062	0.0113082	1365	16.3014	19.9297	16.4641	12.1334	12.7076	13.6696	309	266	227	177	188	198	MpDEL1	1.76846
Mapoly0057s0042	0.287214	6.08427	11.5814	0.000666153	0.00122338	0.00412333	6097	72.6968	75.2235	75.4301	62.655	60.0909	60.2013	1378	1004	1040	914	889	872	MpTrihelix21	1.74749
Mapoly0113s0052	0.751207	2.30595	10.0081	0.00155849	0.00271407	0.0257951	432	5.32829	6.66822	6.16496	3.15331	3.78526	3.7971	101	89	85	46	56	55	MpTrihelix25	1.73225
Mapoly0051s0029	0.242938	7.1102	8.18367	0.00422693	0.00691877	0.00470192	12484	157.686	150.072	140.996	129.286	127.685	122.405	2989	2003	1944	1886	1889	1773	MpTrihelix19	1.72734
Mapoly0037s0007	0.316912	5.39909	9.76186	0.00178169	0.00307765	0.00578718	3788	45.1058	42.6317	52.2934	37.0857	37.9877	37.2806	855	569	721	541	562	540	MpbHLH21	1.71104
Mapoly0041s0104	0.302895	5.61429	10.8851	0.000969393	0.00174121	0.00467264	4389	50.6979	55.8932	55.4121	43.6665	45.761	41.6991	961	746	764	637	677	604	MpTrihelix17	1.70054
Mapoly0122s0020	0.301712	5.49911	10.2629	0.00135735	0.0023871	0.0048805	4072	50.8034	48.6256	49.8999	43.9407	37.9202	39.3518	963	649	688	641	561	570	MpbZIP13	1.65915
Mapoly0013s0062	0.223415	6.98144	7.47955	0.00624038	0.00995362	0.00426828	11369	134.473	136.062	137.442	113.931	117.073	118.401	2549	1816	1895	1662	1732	1715	MpARID1	1.55976
Mapoly0013s0145	0.257353	5.9533	8.20489	0.00417777	0.00684646	0.00471708	5585	69.4787	68.4804	63.9705	52.9894	59.415	56.6113	1317	914	882	773	879	820	Mp1R-MYB5	1.5321
Mapoly0024s0094	-0.277243	5.71716	8.62094	0.00332321	0.00552173	0.00512376	4691	44.2089	52.4467	45.8383	58.5419	58.4687	55.3687	838	700	632	854	865	802	MpR2R3-MYB8	-1.58504
Mapoly0042s0072	-0.312812	5.32668	10.2459	0.00136992	0.00240708	0.00518528	3597	37.1925	33.5659	36.192	45.7916	42.9897	44.2535	705	448	499	668	636	641	MpRR-MYB3	-1.66625
Mapoly0078s0019	-0.880598	1.91459	10.5065	0.00118957	0.00211036	0.0333729	324	2.26848	2.54741	2.90116	5.34692	4.73157	4.07325	43	34	40	78	70	59	MpGeBP2	-1.68599
Mapoly0148s0001	-0.311661	5.52553	11.1154	0.000856159	0.00154964	0.00481298	4116	39.883	41.6577	41.4866	49.4933	54.8862	48.1887	756	556	572	722	812	698	MpPPP1	-1.7221
Mapoly0090s0091	-0.333414	5.34717	10.8379	0.000994412	0.001784	0.00570585	3631	34.0272	34.3151	39.4558	42.9125	46.9101	45.8414	645	458	544	626	694	664	Mp1R-MYB17	-1.78282
Mapoly0138s0004	-0.281417	6.48443	9.53283	0.00201829	0.00345739	0.00522388	8046	85.0943	81.2924	75.6477	104.813	97.2676	92.3041	1613	1085	1043	1529	1439	1337	MpCBF5	-1.82483
Mapoly0091s0063	-0.679189	3.00546	10.6087	0.00112554	0.0020063	0.0224447	709	6.4889	4.7202	6.96278	9.39139	9.59833	10.2177	123	63	96	137	142	148	MpNAC5	-2.04128
Mapoly0176s0008	-0.463978	4.42601	9.4743	0.0020837	0.00356379	0.0131499	1924	19.4667	13.9358	20.3806	25.9806	26.0236	22.3684	369	186	281	379	385	324	MpASLBD17	-2.05357
Mapoly0020s0013	-0.271931	7.79223	10.1907	0.00141148	0.00247247	0.00491625	19875	198.993	196.675	206.49	227.381	247.596	252.059	3772	2625	2847	3317	3663	3651	Mp1R-MYB7	-2.11895
Mapoly0029s0145	-0.484783	4.53159	13.7803	0.000205479	0.000401985	0.00928862	2065	20.3108	20.4542	16.6817	26.4604	25.4829	28.5818	385	273	230	386	377	414	MpHD9/PINTOX	-2.19684
Mapoly0022s0128	-0.29802	7.41698	12.9354	0.000322431	0.000615897	0.00454201	15282	145.657	158.389	155.647	193.586	188.857	182.468	2761	2114	2146	2824	2794	2643	MpRKD	-2.2104
Mapoly0036s0129	-0.449011	5.04627	16.9926	3.75e-05	8e-05	0.00645448	2949	27.5383	26.2233	29.7369	37.7027	39.5424	36.7283	522	350	410	550	585	532	MpWRKY5	-2.26583
Mapoly0051s0057	-0.626087	3.67579	12.696	0.000366448	0.000695198	0.0166828	1132	10.1818	11.0138	8.63095	15.4924	13.0456	17.5357	193	147	119	226	193	254	MpWRKY9	-2.30136
Mapoly0039s0003	-0.50185	4.67997	15.179	9.78e-05	0.000199475	0.0092175	2274	18.8864	21.5031	23.0642	28.5169	33.2562	27.8224	358	287	318	416	492	403	MpbHLH14/MpRSL	-2.34864
Mapoly0003s0147	-0.35318	6.78098	17.1615	3.43e-05	7.34e-05	0.00460858	9857	97.3335	94.2542	97.769	116.33	127.076	126.271	1845	1258	1348	1697	1880	1829	MpGARP5/MpPHR3	-2.39491
Mapoly0074s0047	-0.352642	6.85918	12.4426	0.000419654	0.000789617	0.00659663	10339	90.6336	114.933	100.235	128.189	136.607	125.235	1718	1534	1382	1870	2021	1814	MpGATA4	-2.41884
Mapoly0159s0017	-0.828506	2.9835	17.006	3.73e-05	7.95e-05	0.0198549	697	6.01411	5.09482	5.65726	8.84299	9.9363	11.1152	114	68	78	129	147	161	MpTrihelix34	-2.47185
Mapoly0175s0015	-1.98092	1.25196	12.6219	0.000381244	0.000721436	0.176058	204	1.95195	0.224772	0.435174	4.45577	3.92044	2.41634	37	3	6	65	58	35	MpNAC6	-2.48002
Mapoly0051s0062	-0.579644	4.37315	18.1442	2.05e-05	4.5e-05	0.00994439	1844	16.5652	17.0077	15.9564	26.6661	25.956	21.4018	314	227	220	389	384	310	MpASLBD6	-2.53487
Mapoly0035s0046	-0.677911	3.75902	17.5076	2.86e-05	6.17e-05	0.0136716	1206	11.6062	9.51533	9.71888	14.6698	17.4392	17.4667	220	127	134	214	258	253	MpNAC2	-2.54828
Mapoly0119s0041	-0.421831	6.10158	12.1318	0.000495683	0.000924523	0.0095424	6143	58.0308	55.1439	62.5925	62.4493	87.2637	85.7455	1100	736	863	911	1291	1242	MpGARP6/MpHSR	-2.57384
Mapoly0068s0102	-0.397191	6.78202	21.6231	3.32e-06	7.97e-06	0.00462247	9834	91.0029	95.7527	97.9866	119.826	125.792	129.171	1725	1278	1351	1748	1861	1871	MpTCP1	-2.69376
Mapoly0143s0011	-0.368456	7.49337	17.2105	3.35e-05	7.16e-05	0.00529139	16099	148.875	172.55	150.28	200.441	209.947	198.278	2822	2303	2072	2924	3106	2872	MpRR-MYB5	-2.76098
Mapoly0058s0090	-0.894174	3.13425	22.4134	2.2e-06	5.38e-06	0.0172932	774	6.33064	5.91898	5.87485	10.3511	12.1669	11.2532	120	79	81	151	180	163	MpASLBD7	-2.80257
Mapoly0029s0022	-0.390404	7.22733	21.8788	2.9e-06	7.01e-06	0.00455316	13461	136.372	126.397	125.838	174.118	173.851	161.688	2585	1687	1735	2540	2572	2342	MpC2H2-6	-2.82158
Mapoly0022s0032	-0.360331	7.92229	16.826	4.1e-05	8.7e-05	0.00526656	21719	207.961	217.129	211.93	252.196	282.745	282.712	3942	2898	2922	3679	4183	4095	MpGARP1/MpKAN	-2.85465
Mapoly0162s0001	-0.726761	3.97121	20.1212	7.27e-06	1.68e-05	0.0143493	1403	14.1384	9.7401	11.0969	18.9199	18.5207	20.8495	268	130	153	276	274	302	MpWRKY12	-2.88612
Mapoly0232s0001	-0.598966	4.93559	27.0539	1.98e-07	5.38e-07	0.007248	2730	24.9533	24.4252	23.2818	37.0172	33.5941	39.5589	473	326	321	540	497	573	MpbHLH31	-2.95625
Mapoly0049s0067	-0.454209	6.56467	11.3271	0.000763851	0.00139168	0.0123433	8376	62.7261	99.9484	76.8807	106.801	114.369	106.526	1189	1334	1060	1558	1692	1543	MpBBX3	-2.98173
Mapoly0083s0007	-1.10202	2.74227	26.6432	2.45e-07	6.59e-07	0.0213216	586	4.43145	4.49543	3.55392	9.32284	8.17886	9.3892	84	60	49	136	121	136	MpGRAS11	-3.02204
Mapoly0068s0079	-0.486933	6.30831	23.9801	9.73e-07	2.47e-06	0.00622544	7050	59.1387	74.6991	64.0431	91.9259	94.361	90.5781	1121	997	883	1341	1396	1312	MpC2H2-9	-3.07173
Mapoly0073s0038	-3.00285	1.03004	38.2227	6.31e-10	2.11e-09	0.096139	170	0.685819	0.224772	0.290116	3.22186	2.2306	4.83268	13	3	4	47	33	70	MpR2R3-MYB14	-3.09306
Mapoly0088s0024	-0.383397	8.16438	19.083	1.25e-05	2.82e-05	0.00529759	25659	239.034	261.259	246.453	334.594	331.277	307.979	4531	3487	3398	4881	4901	4461	MpEIL/EIN3	-3.1302
Mapoly0005s0152	-0.486422	6.68818	30.5233	3.3e-08	9.58e-08	0.00489683	9208	82.8786	90.6578	83.916	126.887	113.693	119.919	1571	1210	1157	1851	1682	1737	MpCCAAT-NFYC1	-3.25328
Mapoly0051s0025	-0.717653	4.88585	43.0785	5.26e-11	1.89e-10	0.00618836	2632	22.3155	22.8518	21.6136	37.7027	36.0275	36.107	423	305	298	550	533	523	MpHMGbox5	-3.50634
Mapoly0153s0037	-0.454741	7.82455	30.0714	4.16e-08	1.2e-07	0.00463501	20316	193.348	188.134	191.912	252.676	271.119	262.138	3665	2511	2646	3686	4011	3797	MpC2H2-17	-3.55815
Mapoly0001s0259	-0.567863	6.92293	48.0962	4.06e-12	1.58e-11	0.00423607	10852	97.5446	96.427	99.002	142.653	147.625	144.014	1849	1287	1365	2081	2184	2086	MpbHLH27	-3.93128
Mapoly0001s0298	-0.842386	4.82628	48.4975	3.31e-12	1.29e-11	0.00792116	2514	18.4644	21.5781	20.7433	34.138	39.4748	35.0714	350	288	286	498	584	508	MpTCP2	-4.06559
Mapoly0058s0044	-1.02151	4.06052	52.7397	3.81e-13	1.57e-12	0.00972031	1480	11.4479	9.7401	11.5321	23.1014	21.9004	21.609	217	130	159	337	324	313	MpGRAS6/MpDELLA	-4.14787
Mapoly0040s0112	-0.579063	7.40202	52.6533	3.98e-13	1.64e-12	0.00415326	15128	135.212	135.912	135.484	202.086	206.702	198.623	2563	1814	1868	2948	3058	2877	MpbHLH13	-4.28624
Mapoly0028s0060	-0.853558	5.03155	36.6261	1.43e-09	4.63e-09	0.0120038	2923	25.217	17.8319	26.4731	42.0899	44.5443	39.2827	478	238	365	614	659	569	MpbHLH3	-4.29472
Mapoly0027s0069	-2.40352	1.90172	22.4639	2.14e-06	5.24e-06	0.144818	325	2.42674	0.299695	0.580232	7.74618	5.61029	4.90171	46	4	8	113	83	71	MpWRKY3	-4.57083
Mapoly0005s0203	-0.507297	9.11005	24.2399	8.51e-07	2.17e-06	0.00748863	49511	462.453	467.3	439.163	698.459	634.977	612.369	8766	6237	6055	10189	9394	8870	MpCSD	-4.6215
Mapoly0150s0015	-0.900282	5.2278	45.9211	1.23e-11	4.64e-11	0.0106445	3339	26.8525	27.497	23.7895	55.8685	50.3574	39.697	509	367	328	815	745	575	MpbHLH16	-4.7065
Mapoly0037s0113	-0.860135	5.53959	90.9923	1.44e-21	9.12e-21	0.00426894	4139	32.0752	33.1163	33.726	58.8847	62.5243	57.9921	608	442	465	859	925	840	MpTrihelix15	-4.7648
Mapoly1576s0001	-0.551066	8.70447	33.2944	7.92e-09	2.41e-08	0.00636938	37342	337.212	334.385	343.425	463.674	526.353	497.144	6392	4463	4735	6764	7787	7201	MpGRAS10	-4.79674
Mapoly0162s0003	-1.91535	2.71921	71.5916	2.65e-17	1.36e-16	0.0222845	575	3.11256	2.09787	2.82863	10.5567	10.477	9.66535	59	28	39	154	155	140	MpWRKY13	-5.20824
Mapoly0031s0161	-1.12508	4.93289	43.6292	3.97e-11	1.44e-10	0.0180918	2746	25.6918	16.0337	15.3761	39.485	44.3416	41.492	487	214	212	576	656	601	MpbHLH12	-5.5499
Mapoly0039s0059	-0.71578	8.12103	59.2344	1.4e-14	6.3e-14	0.0059206	24818	198.729	224.247	209.028	320.198	364.398	353.061	3767	2993	2882	4671	5391	5114	MpbHLH6/MpPIF	-5.81287
Mapoly0166s0010	-4.40654	1.32502	17.1818	3.4e-05	7.27e-05	0.555961	209	0.316532	0.0749238	0.217587	0.479852	0.540751	12.703	6	1	3	7	8	184	MpERF21	-5.83874
Mapoly0061s0030	-0.71259	9.13846	35.7454	2.25e-09	7.14e-09	0.0100134	50681	480.443	368.475	432.055	655.478	705.815	738.364	9107	4918	5957	9562	10442	10695	MpWRKY11	-6.51198
Mapoly0068s0088	-1.66614	3.98709	9.32892	0.00225565	0.00383975	0.1988	1398	8.75738	6.14375	7.68807	6.44373	10.477	54.8854	166	82	106	94	155	795	MpERF15	-6.64304
Mapoly0155s0008	-0.906059	7.59796	82.8144	9.01e-20	5.24e-19	0.00666309	17206	120.599	152.845	130.987	239.857	260.507	256.891	2286	2040	1806	3499	3854	3721	MpTrihelix33	-6.88419
Mapoly0039s0068	-2.92891	2.54975	126.073	2.96e-29	2.64e-28	0.0253083	506	1.31888	1.5734	1.08793	10.8309	10.4095	9.18208	25	21	15	158	154	133	MpbHLH7	-7.46799
Mapoly0058s0031	-1.18715	6.94039	133.987	5.5e-31	5.28e-30	0.00678094	10910	69.9535	68.3305	86.4545	164.589	178.245	168.591	1326	912	1192	2401	2637	2442	MpIDDL3	-8.23925
Mapoly0034s0126	-1.44493	5.82155	125.737	3.51e-29	3.11e-28	0.0101474	4988	25.217	37.6118	28.3588	76.982	81.4506	88.9903	478	502	391	1123	1205	1289	MpbZIP9	-8.41173
Mapoly0114s0037	-1.17106	7.38332	157.732	3.54e-36	4.04e-35	0.00566309	14817	94.1155	114.484	99.4372	223.954	237.66	231.347	1784	1528	1371	3267	3516	3351	MpbHLH23	-8.6463
Mapoly0034s0034	-4.50842	2.03285	157.281	4.44e-36	5.05e-35	0.0337024	349	0.263777	0.224772	0.507703	6.71793	7.90848	8.21555	5	3	7	98	117	119	MpR2R3-MYB10	-9.16495
Mapoly0034s0029	-3.03443	5.67245	69.2808	8.54e-17	4.29e-16	0.0798991	4474	10.4983	11.3884	11.3145	38.7995	69.7569	163.552	199	152	156	566	1032	2369	MpERF7	-17.2127

## Sheet: TS8
Transcription Factors Pvalue < 0.01 logCPM > 0
Name	logFC	logCPM	LR	PValue	adj.p.value	Dispersion	totreads	Antheridiophore_DRR050346_mature_antheridiophores_r1.bam	Antheridiophore_DRR050347_mature_antheridiophores_r2.bam	Antheridiophore_DRR050348_mature_antheridiophores_r3.bam	11daythalli_DRR050343_11_day_thalli_r1.bam	11daythalli_DRR050344_11_day_thalli_r2.bam	11daythalli_DRR050345_11_day_thalli_r3.bam	Antheridiophore_DRR050346_mature_antheridiophores_r1.bam	Antheridiophore_DRR050347_mature_antheridiophores_r2.bam	Antheridiophore_DRR050348_mature_antheridiophores_r3.bam	11daythalli_DRR050343_11_day_thalli_r1.bam	11daythalli_DRR050344_11_day_thalli_r2.bam	11daythalli_DRR050345_11_day_thalli_r3.bam	gene name	logFC*logCPM
Mapoly0198s0008	8.34699	4.64754	1757.43	0	0	0.00279873	2316	49.5272	50.4734	48.7172	0.0720742	0.141421	0.218882	752	833	725	1	2	3	MpDEL2	38.793
Mapoly0166s0010	5.21452	6.52981	60.0423	9.28e-15	2.05e-14	0.225126	8538	194.75	162.448	181.497	0.504519	0.565685	13.4248	2957	2681	2701	7	8	184	MpERF21	34.0498
Mapoly0072s0031	7.22269	4.23682	1224.6	2.75e-268	1.04e-266	0.00413308	1736	35.5648	37.3855	38.2346	0.216222	0.141421	0.364803	540	617	569	3	2	5	MpBZR3	30.6012
Mapoly0159s0017	4.38411	6.84411	2398.38	0	0	0.00294112	10637	210.688	224.252	221.747	9.29757	10.3945	11.7467	3199	3701	3300	129	147	161	MpTrihelix34	30.0053
Mapoly0024s0106	8.00986	3.40512	657.181	6.13e-145	9.26e-144	0.00890103	968	19.8241	21.0861	21.234	0.0720742	0	0.145921	301	348	316	1	0	2	MpbHLH20/MpBNB	27.2745
Mapoly0028s0062	3.48657	6.49056	221.609	4.03e-50	1.97e-49	0.0310182	8274	172.95	157.479	163.824	9.15342	11.738	23.2015	2626	2599	2438	127	166	318	MpbHLH2	22.6298
Mapoly0001s0061	4.20877	4.88045	828.441	3.54e-182	7.8e-181	0.00680356	2704	51.1079	51.9882	63.5003	2.37845	4.10122	2.48066	776	858	945	33	58	34	MpR2R3-MYB1	20.5407
Mapoly0064s0023	5.18036	3.91499	586.247	1.64e-129	2.13e-128	0.0107162	1385	23.9074	31.5686	31.4478	0.936964	0.636396	0.802567	363	521	468	13	9	11	MpGRAS7	20.2811
Mapoly0037s0099	3.13625	6.12791	1267.66	1.21e-277	4.97e-276	0.0031393	6429	118.088	128.213	129.42	13.1175	14.4957	15.1029	1793	2116	1926	182	205	207	MpTrihelix14	19.2187
Mapoly0474s0001	3.95195	4.78155	1106.44	1.31e-242	4.38e-241	0.00329979	2528	47.8807	52.4124	53.6225	3.17126	3.39411	3.35619	727	865	798	44	48	46	MpB3-8/MpABI3B	18.8964
Mapoly0068s0088	2.61735	6.49634	23.1714	1.48e-06	2.37e-06	0.187877	8269	165.376	158.934	140.507	6.77497	10.9601	58.0037	2511	2623	2091	94	155	795	MpERF15	17.0032
Mapoly0019s0071	4.25445	3.64741	223.776	1.36e-50	6.68e-50	0.0318145	1144	15.5431	25.4488	29.3647	0.720742	1.83848	1.09441	236	420	437	10	26	15	MpR2R3-MYB6	15.5177
Mapoly0014s0224	1.89268	8.02406	893.877	2.1e-196	5.16e-195	0.00237316	23699	408.929	414.815	405.865	105.517	108.682	116.956	6209	6846	6040	1464	1537	1603	MpSPL1	15.187
Mapoly0467s0001	2.37897	6.0335	61.6645	4.07e-15	9.07e-15	0.0583025	5974	119.142	106.037	103.549	12.6851	13.0815	37.4288	1809	1750	1541	176	185	513	MpWRKY14	14.3535
Mapoly0029s0130	7.70848	1.84378	226.726	3.09e-51	1.54e-50	0.0236572	317	7.50812	6.78634	6.04765	0	0	0.0729607	114	112	90	0	0	1	MpbHLH34	14.2128
Mapoly0015s0164	2.82966	4.90389	832.318	5.08e-183	1.13e-181	0.00271385	2738	49.9224	54.2301	52.3458	7.85608	7.56604	6.56646	758	895	779	109	107	90	MpB3-2/MpREM2	13.8763
Mapoly0026s0138	1.72085	7.90747	788.98	1.34e-173	2.7e-172	0.0022146	21823	363.814	380.399	360.238	110.562	112.218	112.286	5524	6278	5361	1534	1587	1539	MpHMGbox2	13.6075
Mapoly0023s0090	2.77478	4.8665	829.906	1.7e-182	3.76e-181	0.00249192	2664	51.1079	50.8976	49.7251	7.85608	6.43467	7.87975	776	840	740	109	91	108	Mp1R-MYB9	13.5035
Mapoly0028s0058	3.19797	3.94022	368.647	3.69e-82	2.82e-81	0.00955778	1396	28.847	25.9941	27.2144	1.65771	3.39411	3.86692	438	429	405	23	48	53	MpbHLH4	12.6007
Mapoly0013s0048	1.25824	9.13596	482.241	6.95e-107	7.22e-106	0.00215886	50810	758.847	820.299	800.575	340.19	327.744	326.937	11522	13538	11914	4720	4635	4481	MpHMGbox1	11.4952
Mapoly0019s0040	1.66544	6.56178	544.981	1.56e-120	1.83e-119	0.00262326	8575	142.457	150.875	136.811	44.6139	44.972	46.0382	2163	2490	2036	619	636	631	MpbZIP6	10.9283
Mapoly0032s0097	2.42322	4.49913	447.089	3.1e-99	2.93e-98	0.00443833	2054	35.5648	37.3249	40.5865	7.35156	7.84888	5.90981	540	616	604	102	111	81	MpTrihelix13	10.9024
Mapoly0102s0028	1.39099	7.6431	433.821	2.39e-96	2.2e-95	0.0027078	18064	295.319	285.996	286.256	102.057	112.218	116.518	4484	4720	4260	1416	1587	1597	MpAThook1	10.6315
Mapoly0123s0012	2.99153	3.45185	213.464	2.41e-48	1.15e-47	0.0160943	993	15.148	21.7526	20.4276	1.87393	2.61629	2.69955	230	359	304	26	37	37	MpR2R3-MYB18	10.3263
Mapoly0229s0008	2.38231	4.07646	349.626	5.11e-78	3.71e-77	0.00515598	1530	28.7153	28.842	26.4753	5.98215	5.51543	4.59652	436	476	394	83	78	63	MpTrihelix38	9.71138
Mapoly0057s0012	1.79785	5.24834	251.583	1.17e-56	6.36e-56	0.00652795	3447	66.2558	60.6529	49.3892	15.2076	17.112	18.3861	1006	1001	735	211	242	252	MpWRKY10	9.43571
Mapoly0065s0089	1.75821	5.22842	473.558	5.39e-105	5.45e-104	0.00227724	3391	60.7235	55.9873	56.1088	17.514	16.0513	17.5106	922	924	835	243	227	240	MpGRAS8	9.19266
Mapoly0072s0075	7.10783	1.27853	156.488	6.62e-36	2.45e-35	0.0299668	209	4.08336	4.42324	4.90532	0.0720742	0	0	62	73	73	1	0	0	MpR2R3-MYB13	9.0876
Mapoly0090s0091	1.34335	6.39683	346.163	2.9e-77	2.08e-76	0.0027182	7607	123.489	123.002	115.443	45.1184	49.0732	48.4459	1875	2030	1718	626	694	664	Mp1R-MYB17	8.59318
Mapoly0086s0035	1.33377	6.36278	332.558	2.66e-74	1.84e-73	0.00279396	7426	121.842	119.003	111.949	46.9923	44.5477	48.4459	1850	1964	1666	652	630	664	MpB3-6/MpABI3A	8.48648
Mapoly0003s0245	1.28893	6.51781	303.794	4.91e-68	3.12e-67	0.00298495	8267	121.711	135.121	132.578	52.1817	51.7602	55.4501	1848	2230	1973	724	732	760	MpC2H2-1	8.40098
Mapoly0113s0037	1.46903	5.70788	349.144	6.51e-78	4.71e-77	0.00278292	4715	72.9736	75.3769	81.3073	28.6855	25.9508	28.3087	1108	1244	1210	398	367	388	MpE2F	8.38506
Mapoly0104s0012	0.942354	8.53698	117.206	2.59e-27	7.92e-27	0.00516926	33339	488.95	488.132	488.113	221.988	245.224	295.272	7424	8056	7264	3080	3468	4047	MpTZF	8.04486
Mapoly0014s0223	1.26731	6.25258	323.423	2.6e-72	1.75e-71	0.00247567	6869	106.826	107.43	108.253	46.9203	43.3456	43.7034	1622	1773	1611	651	613	599	MpSPL2	7.92399
Mapoly0096s0058	1.12368	6.90362	157.531	3.92e-36	1.46e-35	0.00501167	10760	176.507	156.571	158.65	70.8489	68.66	86.1666	2680	2584	2361	983	971	1181	MpR2R3-MYB17	7.75747
Mapoly0003s0288	1.11387	6.94544	267.12	4.82e-60	2.74e-59	0.00266377	11094	171.896	172.87	160.33	76.9752	75.024	81.4241	2610	2853	2386	1068	1061	1116	MpTrihelix7	7.73634
Mapoly0029s0028	1.67146	4.53686	277.84	2.22e-62	1.3e-61	0.00342874	2091	33.4572	34.4164	37.361	10.5228	10.748	11.7467	508	568	556	146	152	161	Mp1R-MYB10	7.58318
Mapoly0113s0058	1.28947	5.8633	301.115	1.88e-67	1.19e-66	0.00255103	5247	83.3796	85.0111	78.7539	34.5956	31.9612	34.5834	1266	1403	1172	480	452	474	MpTrihelix26	7.56055
Mapoly0002s0172	1.62375	4.62986	258.668	3.35e-58	1.85e-57	0.00377224	2228	37.2113	35.083	39.1081	12.9733	10.4652	12.6952	565	579	582	180	148	174	MpTrihelix4	7.51775
Mapoly0007s0221	1.17263	6.40975	290.786	3.35e-65	2.06e-64	0.00243786	7648	117.561	116.458	118.668	51.3889	50.2753	54.7935	1785	1922	1766	713	711	751	MpHD3/C1HDZ	7.51628
Mapoly0013s0062	0.985558	7.51284	266.815	5.61e-60	3.19e-59	0.0021731	16399	238.943	241.46	247.08	119.787	122.471	125.128	3628	3985	3677	1662	1732	1715	MpARID1	7.40434
Mapoly0086s0081	1.26072	5.74904	257.107	7.33e-58	4.04e-57	0.0029146	4842	80.0207	75.9828	70.9591	30.5594	30.8298	33.343	1215	1254	1056	424	436	457	MpTrihelix23	7.24791
Mapoly0023s0118	1.29174	5.59711	227.452	2.14e-51	1.07e-50	0.00354884	4359	68.2975	69.863	67.3305	24.289	28.2843	31.3731	1037	1153	1002	337	400	430	MpCXC1	7.22999
Mapoly0011s0122	1.84212	3.85427	187.607	1.06e-42	4.5e-42	0.00651569	1303	20.4168	24.1763	22.4435	6.4146	6.43467	5.83685	310	399	334	89	91	80	MpC2H2-3	7.10003
Mapoly0037s0146	2.73881	2.55706	26.2043	3.07e-07	5.09e-07	0.163428	520	2.56857	7.99819	19.2853	1.58563	1.83848	1.02145	39	132	287	22	26	14	MpTrihelix16	7.00331
Mapoly0035s0049	1.29884	5.31777	212.871	3.25e-48	1.54e-47	0.00362119	3584	60.9211	53.503	55.0336	21.1898	21.9203	25.7551	925	883	819	294	310	353	MpNAC7	6.90696
Mapoly0070s0095	1.01254	6.71807	227.282	2.33e-51	1.17e-50	0.00248946	9452	134.356	140.998	146.353	69.1191	70.4985	69.3856	2040	2327	2178	959	997	951	MpC2H2-12	6.80235
Mapoly0004s0169	1.00972	6.63069	230.959	3.68e-52	1.87e-51	0.00237854	8892	128.758	130.395	137.483	67.2452	64.6295	65.0809	1955	2152	2046	933	914	892	Mp1R-MYB1	6.69513
Mapoly0013s0167	5.09801	1.28141	131.474	1.95e-30	6.4e-30	0.0297855	209	4.08336	4.18087	4.90532	0.0720742	0.141421	0.145921	62	69	73	1	2	2	MpbHLH51	6.53267
Mapoly0113s0034	1.16652	5.52764	210.909	8.7e-48	4.09e-47	0.00291033	4138	64.2142	60.35	66.2554	29.0459	25.668	30.2787	975	996	986	403	363	415	MpLFY	6.4481
Mapoly0036s0107	0.991719	6.48444	201.791	8.49e-46	3.84e-45	0.0026284	8033	114.005	119.125	123.708	59.9657	58.4777	60.9951	1731	1966	1841	832	827	836	Mp3R-MYB1	6.43074
Mapoly1089s0002	0.892146	7.07076	141.52	1.24e-32	4.27e-32	0.00345149	12058	167.615	180.02	175.919	85.0475	99.0656	97.9862	2545	2971	2618	1180	1401	1343	MpR2R3-MYB21	6.30815
Mapoly0034s0029	0.879194	7.08518	7.13311	0.00756732	0.00966867	0.0763902	12139	181.973	167.538	177.667	40.794	72.9734	172.844	2763	2765	2644	566	1032	2369	MpERF7	6.22925
Mapoly0174s0007	4.68697	1.3276	40.2837	2.2e-10	4.16e-10	0.213994	214	1.44894	2.78725	9.34026	0	0.353553	0.145921	22	46	139	0	5	2	MpHD19/MpKNOX1A	6.22244
Mapoly0130s0023	0.975939	6.29391	187.355	1.2e-42	5.1e-42	0.00266605	7040	102.743	106.097	102.608	56.0737	50.5581	51.7291	1560	1751	1527	778	715	709	MpTrihelix29	6.14248
Mapoly0051s0029	0.782555	7.49972	168.167	1.86e-38	7.21e-38	0.00219759	16205	225.507	233.341	227.257	135.932	133.572	129.359	3424	3851	3382	1886	1889	1773	MpTrihelix19	5.86894
Mapoly0156s0012	0.69389	8.25295	134.777	3.69e-31	1.23e-30	0.00231732	27253	381.07	368.22	381.271	238.998	221.961	237.925	5786	6077	5674	3316	3139	3261	MpHD18/C4HDZ	5.72664
Mapoly0011s0176	0.665447	8.46385	40.0824	2.43e-10	4.6e-10	0.00769183	31582	455.492	458.563	384.631	240.295	252.154	326.426	6916	7568	5724	3334	3566	4474	MpNAC3	5.63224
Mapoly0151s0042	0.714776	7.84856	134.84	3.58e-31	1.2e-30	0.00239468	20615	276.549	292.661	289.548	182.203	170.837	170.217	4199	4830	4309	2528	2416	2333	MpAThook3	5.60996
Mapoly0030s0009	0.919893	6.01574	167.411	2.72e-38	1.05e-37	0.00246355	5797	81.9965	86.4047	84.9359	43.6049	43.7699	46.5489	1245	1426	1264	605	619	638	MpHMGbox3	5.53383
Mapoly0001s0312	1.32777	4.11119	135.345	2.77e-31	9.29e-31	0.00467225	1548	23.3805	25.1458	24.9298	9.00927	10.8187	9.41193	355	415	371	125	153	129	MpTrihelix2	5.45871
Mapoly0006s0154	0.979083	5.56355	186.664	1.7e-42	7.2e-42	0.00209363	4233	62.4359	60.8953	64.3067	31.9289	30.3349	32.9053	948	1005	957	443	429	451	MpHD2/SAWADEE	5.44718
Mapoly0011s0057	1.2344	4.41104	123.869	9e-29	2.85e-28	0.00506706	1905	27.2005	30.2356	31.4478	11.3877	12.0208	14.3733	413	499	468	158	170	197	MpTrihelix9	5.44498
Mapoly0095s0037	1.21483	4.46874	138.852	4.75e-32	1.61e-31	0.00405872	1983	28.2542	31.3262	32.5901	14.3428	12.3744	12.987	429	517	485	199	175	178	MpC2H2-15	5.42878
Mapoly0031s0059	3.56192	1.50064	92.6156	6.35e-22	1.71e-21	0.0367781	244	5.20299	3.75673	5.77887	0.648667	0.353553	0.218882	79	62	86	9	5	3	MpHMGbox4	5.34515
Mapoly0049s0030	1.8287	2.91489	104.747	1.39e-24	3.97e-24	0.0106183	672	11.328	12.3002	10.8858	2.95504	3.46482	3.28323	172	203	162	41	49	45	MpBBX2	5.33046
Mapoly0061s0107	0.627306	8.26048	109.671	1.16e-25	3.41e-25	0.00233568	27377	381.663	369.129	365.547	252.476	234.335	235.882	5795	6092	5440	3503	3314	3233	MpHD12/C3HDZ	5.18185
Mapoly0069s0082	0.699518	7.37113	107.444	3.56e-25	1.03e-24	0.0028217	14796	190.535	208.559	215.095	121.589	128.198	128.411	2893	3442	3201	1687	1813	1760	MpC2H2-11	5.15624
Mapoly0043s0128	0.751128	6.72064	133.06	8.77e-31	2.91e-30	0.00234626	9429	127.177	133.727	135.467	77.768	78.206	79.5271	1931	2207	2016	1079	1106	1090	MpARID-HMGbox	5.04806
Mapoly0074s0081	0.671346	7.41468	114.438	1.04e-26	3.14e-26	0.00239828	15244	215.694	210.68	201.924	126.274	133.643	134.612	3275	3477	3005	1752	1890	1845	MpCAMTA	4.97781
Mapoly0162s0017	0.776022	6.17413	91.9081	9.08e-22	2.43e-21	0.00367592	6448	83.8406	89.0707	100.055	53.8394	51.7602	53.772	1273	1470	1489	747	732	737	Mp1R-MYB20	4.79126
Mapoly0029s0079	0.581929	8.08645	92.981	5.28e-22	1.42e-21	0.00234856	24240	316.131	323.442	337.593	226.385	212.485	213.921	4800	5338	5024	3141	3005	2932	MpAlfin1	4.70574
Mapoly0079s0052	0.974571	4.78433	127.238	1.65e-29	5.3e-29	0.0026434	2461	36.882	35.1436	36.9579	17.4419	19.799	18.1672	560	580	550	242	280	249	Mp1R-MYB15	4.66267
Mapoly0014s0183	1.0938	4.26129	90.5957	1.76e-21	4.69e-21	0.00544223	1715	24.8295	28.236	24.5938	12.4688	10.6066	13.3518	377	466	366	173	150	183	MpGRAS3	4.661
Mapoly0216s0010	0.858021	5.3887	141.429	1.3e-32	4.46e-32	0.0019848	3744	52.6885	54.5937	54.0929	28.9017	28.7792	31.3731	800	901	805	401	407	430	MpCCAAT-NFYB2	4.62361
Mapoly0049s0118	1.99347	2.31	85.7358	2.06e-20	5.32e-20	0.013723	437	7.57398	7.877	7.52597	2.01808	1.76777	1.96994	115	130	112	28	25	27	MpRWP1	4.60491
Mapoly0009s0010	0.852102	5.40257	111.859	3.84e-26	1.14e-25	0.00291136	3776	52.0299	52.6547	58.0575	27.8206	29.9813	32.3216	790	869	864	386	424	443	Mp1R-MYB4	4.60354
Mapoly0012s0202	1.01545	4.49219	110.282	8.5e-26	2.51e-25	0.00335589	2008	29.8349	28.6602	31.2462	15.4959	15.2735	13.5707	453	473	465	215	216	186	MpbHLH24	4.56159
Mapoly0095s0046	0.825902	5.39157	123.751	9.55e-29	3.02e-28	0.00221345	3747	53.3472	52.5942	54.4961	28.8297	29.1328	32.5405	810	868	811	400	412	446	MpGATA5	4.45291
Mapoly0159s0028	0.925293	4.79828	125.221	4.55e-29	1.45e-28	0.00224924	2483	36.0258	35.5071	37.2267	18.7393	18.8797	19.6264	547	586	554	260	267	269	MpTrihelix35	4.43981
Mapoly0014s0044	1.18276	3.71069	38.2024	6.38e-10	1.19e-09	0.0199336	1171	12.4477	22.2374	19.1509	7.92816	8.13172	7.66087	189	367	285	110	115	105	MpRWP2/MpMID	4.38883
Mapoly0015s0005	0.693772	6.22297	95.4872	1.49e-22	4.06e-22	0.0026497	6665	91.2829	90.4644	94.6793	58.1638	58.902	53.772	1386	1493	1409	807	833	737	MpbZIP4	4.31732
Mapoly0002s0204	0.556418	7.64165	79.6898	4.38e-19	1.1e-18	0.00243156	17798	241.709	235.098	235.858	153.95	160.655	169.998	3670	3880	3510	2136	2272	2330	MpTrihelix5	4.25195
Mapoly0019s0134	0.565262	7.50866	90.2805	2.07e-21	5.49e-21	0.00214933	16235	215.43	216.193	219.866	143.428	150.26	146.578	3271	3568	3272	1990	2125	2009	MpSPL3	4.24436
Mapoly0026s0039	0.5173	8.1492	76.3094	2.43e-18	5.95e-18	0.00226757	25292	340.368	329.925	331.949	222.709	239.143	238.363	5168	5445	4940	3090	3382	3267	MpbZIP8	4.21558
Mapoly0092s0058	0.785422	5.36194	100.186	1.39e-23	3.88e-23	0.00264819	3669	55.8499	50.4734	49.2548	31.3523	29.4156	29.4761	848	833	733	435	416	404	MpERF18	4.21138
Mapoly0033s0004	0.782809	5.37278	89.4642	3.12e-21	8.25e-21	0.00315297	3695	49.2638	50.8976	56.5119	27.8927	31.7491	31.3731	748	840	841	387	449	430	MpHD11/MpNDX	4.20586
Mapoly0078s0019	1.30278	3.13175	62.7614	2.33e-15	5.24e-15	0.0101446	778	11.7232	12.8456	12.1625	5.62178	4.94974	4.30468	178	212	181	78	70	59	MpGeBP2	4.07998
Mapoly0159s0029	0.943917	4.31398	72.3423	1.81e-17	4.32e-17	0.005068	1773	28.5177	25.9941	23.3843	12.7571	13.2936	14.4462	433	429	348	177	188	198	MpDEL1	4.07204
Mapoly0007s0033	0.919866	4.41123	81.3211	1.92e-19	4.84e-19	0.00397041	1895	27.0687	27.0848	28.7599	13.1896	14.425	16.1973	411	447	428	183	204	222	Mp1R-MYB2	4.05774
Mapoly0035s0146	1.53023	2.63884	64.8502	8.08e-16	1.84e-15	0.0121594	550	9.08877	9.21004	8.7355	3.45956	3.11127	2.77251	138	152	130	48	44	38	MpbHLH5	4.03804
Mapoly0072s0050	0.789265	5.0988	97.7135	4.84e-23	1.33e-22	0.00245595	3055	46.0366	42.2329	41.3928	24.4331	24.3952	26.1929	699	697	616	339	345	359	MpbZIP12/MpABI5B	4.0243
Mapoly0119s0048	0.581637	6.90434	87.0474	1.06e-20	2.76e-20	0.00219587	10674	143.971	140.998	145.345	95.0658	94.6815	97.7673	2186	2327	2163	1319	1339	1340	MpTrihelix27	4.01582
Mapoly0031s0041	0.890364	4.47718	48.2962	3.66e-12	7.41e-12	0.00839353	1986	31.9424	29.5691	24.661	14.2707	13.7886	18.4591	485	488	367	198	195	253	MpGRAS4	3.98632
Mapoly0064s0079	0.553908	7.11466	70.5166	4.56e-17	1.08e-16	0.00261092	12349	170.118	162.569	161.405	106.814	115.612	114.11	2583	2683	2402	1482	1635	1564	MpBBX4	3.94087
Mapoly0020s0051	0.548289	7.18426	58.859	1.69e-14	3.71e-14	0.00317679	12946	183.554	163.296	170.88	121.805	111.086	121.115	2787	2695	2543	1690	1571	1660	MpNAC4	3.93905
Mapoly0038s0075	0.975808	3.94753	53.2323	2.96e-13	6.23e-13	0.00790914	1372	20.9437	20.2378	19.5541	9.00927	9.3338	12.5492	318	334	291	125	132	172	MpERF8	3.85203
Mapoly0029s0022	0.496723	7.75133	68.0334	1.61e-16	3.74e-16	0.00227695	19185	254.881	247.701	253.531	183.068	181.868	170.874	3870	4088	3773	2540	2572	2342	MpC2H2-6	3.85027
Mapoly0085s0092	1.25399	3.05668	33.8174	6.05e-09	1.08e-08	0.0233201	736	9.74738	11.3914	13.372	3.17126	5.51543	5.76389	148	188	199	44	78	79	MpR2R3-MYB15	3.83305
Mapoly0093s0032	0.670165	5.53843	73.5221	9.95e-18	2.4e-17	0.00284312	4142	52.4251	57.9263	60.3421	34.1631	37.2645	35.8237	796	956	898	474	527	491	MpAP2B3-2/MpREM3	3.71166
Mapoly0075s0051	0.630094	5.88806	71.1903	3.24e-17	7.7e-17	0.00279753	5273	72.6443	68.5299	74.1845	43.8211	49.356	45.8923	1103	1131	1104	608	698	629	Mp1R-MYB14	3.71003
Mapoly0168s0007	1.03028	3.60037	42.5981	6.72e-11	1.3e-10	0.011506	1078	15.148	17.3294	15.7239	9.65794	6.22254	7.73383	230	286	234	134	88	106	MpCCAAT-NFYC3	3.70939
Mapoly0084s0051	0.637451	5.80441	78.5994	7.61e-19	1.9e-18	0.0024345	4977	69.483	66.4092	67.6665	45.4788	41.0122	44.3601	1055	1096	1007	631	580	608	MpCXC3	3.70003
Mapoly0032s0010	0.621352	5.87956	59.526	1.21e-14	2.65e-14	0.00344151	5241	69.4172	69.0147	75.1253	41.6589	47.659	49.4673	1054	1139	1118	578	674	678	MpHD10/MpLD	3.65327
Mapoly0046s0102	0.49804	7.33101	56.6663	5.16e-14	1.11e-13	0.00270568	14337	186.715	188.139	190.232	123.823	141.068	135.196	2835	3105	2831	1718	1995	1853	MpbZIP10	3.65114
Mapoly0032s0153	0.41096	8.4668	50.2697	1.34e-12	2.75e-12	0.00221694	31462	415.12	397.425	398.54	292.549	310.844	307.456	6303	6559	5931	4059	4396	4214	MpR2R3-MYB9	3.47951
Mapoly0050s0010	0.596446	5.80663	76.2697	2.47e-18	6.07e-18	0.00208349	4983	68.6927	66.6516	66.2554	45.0463	43.5578	44.7249	1043	1100	986	625	616	613	MpDP1	3.46334
Mapoly0150s0016	0.828665	4.16975	50.8651	9.89e-13	2.05e-12	0.00560035	1597	21.4706	21.3891	25.6689	13.1175	12.7279	12.6952	326	353	382	182	180	174	MpbHLH17	3.45532
Mapoly0003s0164	0.523063	6.24343	46.4231	9.53e-12	1.9e-11	0.00330165	6742	96.3542	87.9801	83.1888	64.146	61.0233	60.9951	1463	1452	1238	890	863	836	MpTrihelix6	3.26571
Mapoly0028s0060	0.54027	5.76307	48.777	2.87e-12	5.83e-12	0.00299929	4829	68.4951	61.8648	62.2236	44.2535	46.5983	41.5146	1040	1021	926	614	659	569	MpbHLH3	3.11362
Mapoly0028s0100	0.491015	6.3077	39.2232	3.78e-10	7.08e-10	0.00352818	7047	90.2291	94.4029	92.5291	59.7495	65.5488	71.9392	1370	1558	1377	829	927	986	MpbHLH48	3.09718
Mapoly0065s0047	0.553006	5.49225	60.5312	7.24e-15	1.6e-14	0.00206585	4006	52.6885	55.6844	51.6738	36.6137	37.0524	35.4589	800	919	769	508	524	486	MpTrihelix22	3.03725
Mapoly0041s0104	0.515466	5.80662	55.0481	1.18e-13	2.5e-13	0.00221352	4978	64.9386	66.2274	65.9194	45.9112	47.8711	44.0682	986	1093	981	637	677	604	MpTrihelix17	2.99312
Mapoly0091s0008	1.89859	1.56274	41.6957	1.07e-10	2.05e-10	0.0290806	255	3.81992	5.27153	4.09896	1.29733	0.848528	1.38625	58	87	61	18	12	19	MpbHLH28	2.967
Mapoly0094s0004	0.468333	6.31539	48.6036	3.13e-12	6.35e-12	0.0023638	7077	91.6781	89.919	95.2841	66.5965	67.9529	65.5187	1392	1484	1418	924	961	898	MpARID4	2.95771
Mapoly0158s0003	0.533368	5.49807	53.1273	3.13e-13	6.57e-13	0.00228983	4014	52.491	51.9882	55.3696	36.3974	35.1432	38.888	797	858	824	505	497	533	MpRR-MYB6	2.93249
Mapoly0040s0004	0.70503	4.14399	31.0644	2.5e-08	4.35e-08	0.00739263	1566	23.2488	20.0561	21.9059	10.8832	14.8492	14.2273	353	331	326	151	210	195	MpR2R3-MYB11	2.92164
Mapoly0043s0098	0.433348	6.71846	42.8712	5.85e-11	1.13e-10	0.00248533	9359	126.914	118.882	116.72	89.444	88.3883	90.6172	1927	1962	1737	1241	1250	1242	MpB3-4/MpARF3	2.91143
Mapoly0174s0004	0.432591	6.71963	37.5134	9.08e-10	1.67e-09	0.00292289	9374	124.608	123.79	114.301	84.2547	91.7824	92.733	1892	2043	1701	1169	1298	1271	MpbHLH44	2.90685
Mapoly0080s0093	0.532738	5.35532	42.6307	6.61e-11	1.28e-10	0.00306211	3636	46.0366	47.6862	51.0019	36.6137	32.4562	30.9353	699	787	759	508	459	424	MpHD15/PHD	2.85299
Mapoly0115s0048	0.518237	5.40746	55.9763	7.34e-14	1.57e-13	0.00179528	3770	51.042	49.0192	49.3892	33.8028	35.5675	34.9482	775	809	735	469	503	479	MpGARP4/MpPHR2	2.80235
Mapoly0014s0195	0.441658	6.32348	43.4937	4.25e-11	8.26e-11	0.00235186	7115	94.6418	90.0402	91.5883	67.6776	69.3671	66.3213	1437	1486	1363	939	981	909	MpCDC5	2.79282
Mapoly0022s0128	0.354126	7.81808	36.4127	1.6e-09	2.91e-09	0.00216943	20042	251.127	250.671	257.428	203.537	197.566	192.835	3813	4137	3831	2824	2794	2643	MpRKD	2.76859
Mapoly0154s0047	0.504981	5.47097	37.4414	9.42e-10	1.74e-09	0.00330865	3936	49.4614	49.1404	57.0495	36.5416	38.608	34.4374	751	811	849	507	546	472	MpNFX1-2	2.76274
Mapoly0073s0051	0.708463	3.87049	30.5152	3.31e-08	5.73e-08	0.00686119	1292	17.9141	16.2387	19.7557	10.5228	10.4652	11.9656	272	268	294	146	148	164	MpbHLH40	2.7421
Mapoly0093s0018	0.705981	3.87071	13.5007	0.000238479	0.000337052	0.0214726	1294	18.9679	17.087	17.807	6.77497	12.6572	13.5707	288	282	265	94	179	186	MpASLBD11	2.73265
Mapoly0047s0121	0.497379	5.39669	38.8878	4.49e-10	8.38e-10	0.00290576	3740	52.8861	48.0497	46.4997	32.8658	34.2947	37.2829	803	793	692	456	485	511	MpGIF	2.6842
Mapoly0013s0145	0.431181	6.12333	33.5844	6.82e-09	1.21e-08	0.00297793	6187	82.1283	75.8616	81.7105	55.7133	62.1547	59.8278	1247	1252	1216	773	879	820	Mp1R-MYB5	2.64026
Mapoly0055s0052	0.346739	7.5366	27.362	1.69e-07	2.83e-07	0.00278697	16497	203.114	215.042	204.948	152.725	164.402	172.917	3084	3549	3050	2119	2325	2370	MpbHLH45	2.61323
Mapoly0022s0028	0.40052	6.51265	34.1296	5.16e-09	9.22e-09	0.00261738	8110	99.1862	104.643	107.379	75.8941	80.0444	79.819	1506	1727	1598	1053	1132	1094	Mp1R-MYB8	2.60845
Mapoly0019s0115	0.534593	4.83449	37.7591	8e-10	1.48e-09	0.00296971	2528	34.3134	31.1445	35.3452	23.352	23.9709	22.18	521	514	526	324	339	304	MpC2H2-5	2.58449
Mapoly0043s0010	0.558086	4.56159	39.145	3.93e-10	7.37e-10	0.00273193	2094	27.7932	28.2966	27.752	20.1087	18.5262	18.3131	422	467	413	279	262	251	MpTrihelix18	2.54576
Mapoly0061s0023	0.626621	4.04384	28.0278	1.2e-07	2.02e-07	0.00573329	1459	18.7044	19.329	21.5028	11.5319	13.7179	13.2788	284	319	320	160	194	182	MpC2H2-8	2.53396
Mapoly0007s0056	0.343588	7.17959	25.2265	5.1e-07	8.35e-07	0.00288815	12875	162.808	164.629	158.516	118.202	132.724	132.059	2472	2717	2359	1640	1877	1810	MpbZIP2	2.46682
Mapoly0006s0226	0.593026	4.07746	25.4841	4.46e-07	7.33e-07	0.005708	1496	21.0096	21.2073	18.143	14.1265	13.7886	12.1115	319	350	270	196	195	166	MpR2R3-MYB2	2.41804
Mapoly0107s0039	0.471325	5.1135	34.9459	3.39e-09	6.11e-09	0.00255019	3072	38.7919	41.7481	39.5785	28.9017	26.7993	31.0083	589	689	589	401	379	425	MpTrihelix24	2.41012
Mapoly0038s0096	0.513212	4.54605	31.3681	2.13e-08	3.73e-08	0.00302878	2070	27.398	27.8119	26.6769	20.6132	18.1726	18.605	416	459	397	286	257	255	MpCXC2	2.33309
Mapoly0041s0098	0.550724	4.23119	25.1456	5.32e-07	8.7e-07	0.00490806	1665	20.6144	24.4187	21.3684	16.1446	14.4957	14.7381	313	403	318	224	205	202	MpC2H2-7	2.33022
Mapoly0001s0021	0.432565	5.34559	30.2158	3.87e-08	6.67e-08	0.00273776	3606	45.9708	46.1714	47.5077	37.7669	34.0825	31.592	698	762	707	524	482	433	MpbZIP1	2.31231
Mapoly0022s0095	0.389342	5.87954	10.9417	0.000940257	0.00128048	0.00877382	5202	64.9386	54.109	80.8369	51.9655	47.9418	52.6046	986	893	1203	721	678	721	MpbZIP7	2.28915
Mapoly0043s0095	0.309659	6.98423	21.7177	3.16e-06	4.97e-06	0.00263087	11224	136.529	135.969	147.495	108.832	114.763	115.205	2073	2244	2195	1510	1623	1579	Mp1R-MYB12	2.16273
Mapoly0086s0046	0.380462	5.58587	26.1362	3.18e-07	5.27e-07	0.00253934	4262	54.4009	55.8661	52.2114	42.8841	43.4163	38.5232	826	922	777	595	614	528	MpNAC9	2.12521
Mapoly0008s0016	0.359964	5.18748	19.5274	9.92e-06	1.52e-05	0.00286866	3222	40.5702	37.749	44.1479	30.4153	33.0926	31.8109	616	623	657	422	468	436	Mp1R-MYB3	1.8673
Mapoly0130s0030	0.352655	5.26774	22.8333	1.77e-06	2.82e-06	0.00211977	3409	43.4681	41.6875	44.0135	32.5775	33.3047	35.24	660	688	655	452	471	483	MpbZIP14	1.8577
Mapoly0061s0069	0.389211	4.71594	19.0306	1.29e-05	1.96e-05	0.00307793	2322	30.6911	27.5695	30.7086	21.4781	23.8295	22.5448	466	455	457	298	337	309	Mp4R-MYB1	1.8355
Mapoly0085s0044	0.335385	5.43226	19.2585	1.14e-05	1.74e-05	0.00259837	3820	46.5635	46.1108	51.405	40.1453	36.3453	37.6477	707	761	765	557	514	516	MpC2H2-13	1.8219
Mapoly0001s0298	0.32678	5.42939	14.9736	0.000109023	0.000157257	0.00352392	3810	49.2638	43.3235	50.8675	35.8929	41.295	37.064	748	715	757	498	584	508	MpTCP2	1.77422
Mapoly0019s0144	0.259421	6.79298	15.9621	6.46e-05	9.44e-05	0.00241376	9822	122.435	118.519	121.087	98.7416	98.6413	105.063	1859	1956	1802	1370	1395	1440	MpCCAAT-NFYA	1.76225
Mapoly0005s0280	0.30279	5.81785	17.0564	3.63e-05	5.39e-05	0.00264353	4993	61.1187	59.9864	65.3818	47.7852	52.3259	50.9995	928	990	973	663	740	699	MpLIM1	1.76159
Mapoly0020s0013	0.21484	8.10556	11.1002	0.000863206	0.00117866	0.00274453	24387	292.487	285.572	309.237	239.07	259.013	266.379	4441	4713	4602	3317	3663	3651	Mp1R-MYB7	1.7414
Mapoly0007s0271	0.248806	6.97278	11.6299	0.000649	0.000892865	0.0032841	11136	130.602	140.938	137.214	104.652	119.218	120.166	1983	2326	2042	1452	1686	1647	MpR2R3-MYB4	1.73487
Mapoly0157s0009	0.288791	5.97215	13.9116	0.000191614	0.000272571	0.00321601	5564	69.5489	70.9536	66.121	51.1727	58.902	59.0981	1056	1171	984	710	833	810	MpGARP2/MpENO	1.7247
Mapoly0811s0001	0.416301	4.12279	12.4874	0.000409697	0.000570466	0.00596751	1536	18.0458	19.5107	21.7043	15.8563	13.2229	15.3217	274	322	323	220	187	210	Mp1R-MYB22	1.71632
Mapoly0069s0060	0.28648	5.93242	14.2904	0.000156658	0.000224138	0.00300236	5401	68.8903	62.4101	69.6152	53.8394	52.8208	58.0037	1046	1030	1036	747	747	795	MpC2H2-10	1.69952
Mapoly0013s0135	0.460307	3.66069	12.2546	0.000464119	0.000644048	0.00687548	1113	13.1721	14.4816	15.7911	10.2345	10.8187	10.5063	200	239	235	142	153	144	MpTrihelix10	1.68504
Mapoly0184s0008	0.292373	5.46131	16.3402	5.29e-05	7.77e-05	0.00220014	3902	46.2342	50.4128	48.3812	38.4876	41.295	38.6692	702	832	720	534	584	530	MpTrihelix37	1.59674
Mapoly0063s0098	0.188668	8.28739	11.4615	0.000710512	0.000975226	0.00201706	27670	338.392	329.865	329.799	288.152	296.49	291.04	5138	5444	4908	3998	4193	3989	MpHD13/MpPLINC	1.56357
Mapoly0009s0013	0.373265	4.14278	12.8231	0.000342361	0.000479411	0.00387872	1558	19.1655	19.9349	20.226	14.6311	15.8392	15.3217	291	329	301	203	224	210	MpAP2L2	1.54635
Mapoly0122s0029	0.332695	4.44348	8.62116	0.00332281	0.00436073	0.00604927	1920	27.5956	23.3886	21.3012	17.7302	18.9505	20.7208	419	386	317	246	268	284	MpBBX6	1.47832
Mapoly0029s0135	0.664856	2.16688	10.2031	0.00140205	0.00189068	0.0148842	388	5.33472	5.27153	5.37569	3.17126	3.18198	3.72099	81	87	80	44	45	51	MpbHLH33	1.44066
Mapoly0011s0011	0.221751	6.46615	10.0769	0.00150138	0.00202049	0.00273584	7821	93.7198	92.7063	98.7111	79.2095	79.6909	85.5829	1423	1530	1469	1099	1127	1173	MpTrihelix8	1.43388
Mapoly0138s0004	0.196903	6.79259	8.08004	0.00447554	0.00581938	0.00283626	9809	118.022	115.974	120.819	110.201	101.753	97.5484	1792	1914	1798	1529	1439	1337	MpCBF5	1.33748
Mapoly0013s0054	0.181551	6.96171	7.41131	0.00648152	0.00832806	0.00265289	11033	134.817	134.273	127.874	111.931	114.481	123.668	2047	2216	1903	1553	1619	1695	MpBZR1	1.26391
Mapoly0042s0072	0.222877	5.66256	9.94328	0.00161437	0.00216688	0.00224042	4481	54.4668	56.2297	52.4802	48.1455	44.972	46.7678	827	928	781	668	636	641	MpRR-MYB3	1.26205
Mapoly0006s0064	0.241341	4.97823	6.94998	0.00838201	0.0106774	0.00384763	2783	34.1817	34.7194	33.0605	30.6315	24.8194	30.8624	519	573	492	425	351	423	MpC2H2-2	1.20145
Mapoly0176s0008	0.243755	4.8384	7.71931	0.00546334	0.00706193	0.00313303	2525	29.7032	30.5991	32.3213	27.3161	27.2236	23.6393	451	505	481	379	385	324	MpASLBD17	1.17938
Mapoly0015s0058	-0.503283	2.46459	6.92147	0.00851668	0.0108396	0.0136097	472	4.41267	4.7262	4.23336	5.54971	6.50538	6.93126	67	78	63	77	92	95	MpNAC1	-1.24038
Mapoly0009s0061	-0.299287	4.21636	7.32674	0.0067936	0.00871393	0.00510711	1621	15.5431	16.9053	17.2022	17.9465	21.6375	21.5234	236	279	256	249	306	295	MpERF2	-1.2619
Mapoly0030s0035	-0.193102	6.82724	7.03684	0.00798497	0.0101814	0.00321573	9976	108.407	103.976	105.162	110.201	126.572	126.222	1646	1716	1565	1529	1790	1730	MpLIM2	-1.31836
Mapoly0029s0145	-0.305697	4.68086	11.8084	0.000589656	0.000813299	0.00302322	2241	22.7878	23.8128	21.8387	27.8206	26.6579	30.2057	346	393	325	386	377	414	MpHD9/PINTOX	-1.43092
Mapoly0045s0043	-0.360184	4.48822	15.8917	6.71e-05	9.8e-05	0.00281068	1957	19.2972	19.3895	19.9572	24.8656	26.1629	24.2229	293	320	297	345	370	332	Mp1R-MYB13	-1.61658
Mapoly0011s0167	-0.203842	8.03185	12.8992	0.000328719	0.000460634	0.00205914	23002	241.84	240.37	247.215	274.314	283.338	282.431	3672	3967	3679	3806	4007	3871	MpB3-1/MpARF2	-1.63723
Mapoly0015s0003	-0.256258	6.43011	9.16433	0.00246778	0.00326684	0.00436641	7564	79.4938	80.2243	75.6628	88.7233	86.267	106.231	1207	1324	1126	1231	1220	1456	MpbHLH29	-1.64777
Mapoly0091s0063	-0.553733	3.12635	11.9537	0.000545395	0.000754095	0.0104084	751	7.77156	6.11983	7.05559	9.87416	10.0409	10.7982	118	101	105	137	142	148	MpNAC5	-1.73116
Mapoly0089s0067	-0.306573	5.73546	19.6347	9.38e-06	1.44e-05	0.00215988	4664	46.0366	46.9591	49.5907	58.5963	58.6898	59.0252	699	775	738	813	830	809	MpC2H2-14	-1.75833
Mapoly0023s0075	-0.316222	5.75601	20.3869	6.33e-06	9.8e-06	0.00226297	4732	45.6415	48.7768	49.6579	60.6864	59.1848	59.5359	693	805	739	842	837	816	MpERF4	-1.82018
Mapoly0073s0038	-1.29696	1.40586	15.5576	8e-05	0.00011637	0.0470958	218	1.58066	1.33303	1.47831	3.38749	2.33345	5.10725	24	22	22	47	33	70	MpR2R3-MYB14	-1.82335
Mapoly0034s0053	-0.343578	5.81711	23.9192	1e-06	1.62e-06	0.00233494	4933	48.9345	48.8374	51.0019	65.8037	61.8718	61.0681	743	806	759	913	875	837	MpbHLH32	-1.99863
Mapoly0058s0090	-0.611313	3.30984	14.5827	0.000134144	0.000192577	0.0113153	854	9.08877	6.78634	7.39157	10.8832	12.7279	11.8926	138	112	110	151	180	163	MpASLBD7	-2.02335
Mapoly0008s0060	-1.44915	1.40718	23.5831	1.2e-06	1.92e-06	0.0327828	218	1.58066	1.09066	1.41112	2.95504	3.60624	4.59652	24	18	21	41	51	63	MpASLBD2	-2.03921
Mapoly1350s0001	-0.289607	7.28292	14.0506	0.000177956	0.000253752	0.00385653	13654	133.302	135.121	151.729	155.896	179.039	178.535	2024	2230	2258	2163	2532	2447	MpGRF	-2.10919
Mapoly0056s0059	-0.363024	6.3825	28.3037	1.04e-07	1.76e-07	0.00252784	7309	72.7761	75.1345	70.6903	96.5794	94.8937	89.7416	1105	1240	1052	1340	1342	1230	MpTrihelix20	-2.317
Mapoly0048s0045	-0.557847	4.19103	26.8941	2.15e-07	3.59e-07	0.00449889	1583	15.0162	13.3303	15.7239	22.1268	21.1425	21.5234	228	220	234	307	299	295	MpAP2L3	-2.33795
Mapoly0101s0068	-0.426638	5.61945	29.1139	6.82e-08	1.17e-07	0.00309444	4293	40.0433	40.2939	45.223	54.6322	60.0333	53.9909	608	665	673	758	849	740	MpGARP7/MpLUX	-2.39747
Mapoly0008s0071	-0.306644	7.92325	20.707	5.35e-06	8.32e-06	0.00298546	21295	215.43	218.678	216.64	247.503	268.771	288.632	3271	3609	3224	3434	3801	3956	MpAP2L1/MpANT	-2.42962
Mapoly0098s0046	-0.423909	5.90138	39.0304	4.17e-10	7.81e-10	0.00215921	5222	50.3176	49.9887	52.5474	69.4074	67.0337	68.583	764	825	782	963	948	940	MpbHLH10	-2.50165
Mapoly0072s0102	-0.48361	5.45732	31.764	1.74e-08	3.05e-08	0.00371779	3831	35.9599	36.4766	37.1595	46.632	48.8611	57.7849	546	602	553	647	691	792	MpAP2B3-1/MpRAV	-2.63922
Mapoly0088s0049	-0.485278	5.46006	45.2577	1.73e-11	3.41e-11	0.00217007	3837	37.8699	34.2347	37.697	50.1636	51.9016	51.5102	575	565	561	696	734	706	MpbHLH19	-2.64965
Mapoly0027s0033	-0.490682	5.47399	39.5843	3.14e-10	5.91e-10	0.0028155	3875	35.2355	35.2041	40.1833	51.9655	53.8815	49.4673	535	581	598	721	762	678	MpBBX1	-2.68599
Mapoly0039s0003	-0.583632	4.71591	32.6833	1.08e-08	1.92e-08	0.00483849	2289	20.2192	23.3886	19.1509	29.9828	34.7896	29.4032	307	386	285	416	492	403	MpbHLH14/MpRSL	-2.75236
Mapoly0031s0161	-0.553153	5.21163	52.8513	3.6e-13	7.55e-13	0.00228626	3226	30.3618	28.7814	30.7086	41.5147	46.3862	43.8494	461	475	457	576	656	601	MpbHLH12	-2.88283
Mapoly0114s0007	-0.416214	7.09218	37.2999	1.01e-09	1.86e-09	0.0028343	11946	114.927	119.246	116.182	165.266	155.281	147.016	1745	1968	1729	2293	2196	2015	MpRR-MYB4	-2.95187
Mapoly0049s0083	-0.403473	7.37532	40.5346	1.93e-10	3.67e-10	0.00247285	14532	149.438	138.453	140.709	181.555	193.181	192.105	2269	2285	2094	2519	2732	2633	MpSHI	-2.97574
Mapoly0737s0001	-0.371086	8.10031	37.4948	9.17e-10	1.69e-09	0.00239045	24036	237.296	230.857	249.566	320.009	307.521	300.598	3603	3810	3714	4440	4349	4120	MpbZIP15	-3.00591
Mapoly0035s0046	-0.798275	3.78737	34.3606	4.58e-09	8.2e-09	0.00811253	1189	10.5377	8.6647	10.8186	15.4239	18.2433	18.4591	160	143	161	214	258	253	MpNAC2	-3.02337
Mapoly0028s0101	-0.410819	7.41151	39.3874	3.48e-10	6.52e-10	0.0026756	14894	144.696	140.271	153.274	184.149	197.353	201.007	2197	2315	2281	2555	2791	2755	MpbHLH47	-3.04479
Mapoly0008s0031	-0.539896	5.73732	57.2734	3.79e-14	8.18e-14	0.00235633	4651	42.6777	43.5053	43.9463	60.0378	63.0739	66.1024	648	718	654	833	892	906	MpSPL4	-3.09756
Mapoly0874s0001	-0.570793	5.56139	37.816	7.77e-10	1.44e-09	0.00471046	4115	34.972	39.9909	38.705	49.8753	55.5079	63.5487	531	660	576	692	785	871	MpR2R3-MYB20	-3.1744
Mapoly0148s0001	-0.583303	5.48244	56.4206	5.85e-14	1.26e-13	0.00277302	3892	35.7624	33.8105	37.5626	52.0375	57.417	50.9266	543	558	559	722	812	698	MpPPP1	-3.19793
Mapoly0001s0192	-0.591481	5.6203	63.4311	1.66e-15	3.74e-15	0.00254342	4281	40.636	36.3554	40.5193	59.4612	60.2455	57.2012	617	600	603	825	852	784	MpCDF	-3.3243
Mapoly0003s0147	-0.49613	6.79243	51.6485	6.64e-13	1.38e-12	0.00279826	9679	92.9953	87.9801	94.6793	122.31	132.936	133.445	1412	1452	1409	1697	1880	1829	MpGARP5/MpPHR3	-3.36993
Mapoly0100s0033	-0.569415	6.17823	68.2505	1.44e-16	3.35e-16	0.0024505	6315	59.0112	57.4415	58.1918	84.3988	90.0854	84.6344	896	948	866	1171	1274	1160	MpbHLH41	-3.51798
Mapoly0008s0159	-0.629035	5.67228	84.2718	4.31e-20	1.11e-19	0.00200161	4438	39.9116	39.4456	40.5193	60.1098	62.2961	62.9651	606	651	603	834	881	863	MpWRKY2	-3.56806
Mapoly0090s0002	-1.31182	2.76607	42.7262	6.3e-11	1.22e-10	0.017192	576	4.47853	2.90843	4.16616	8.3606	10.1116	10.1415	68	48	62	116	143	139	MpERF17	-3.62858
Mapoly0174s0011	-0.909325	4.04032	46.2613	1.03e-11	2.06e-11	0.00838382	1418	12.4477	11.5731	10.0122	19.6762	19.5161	24.8066	189	191	149	273	276	340	MpMADS1	-3.67396
Mapoly0080s0053	-0.509056	7.37303	53.8895	2.12e-13	4.48e-13	0.00303407	14499	137.122	142.574	130.428	201.808	202.091	179.848	2082	2353	1941	2800	2858	2465	MpLIM3	-3.75329
Mapoly0051s0025	-0.784724	4.93164	66.7674	3.06e-16	7.04e-16	0.00428304	2649	23.2488	24.7823	18.8821	39.6408	37.6888	38.1584	353	409	281	550	533	523	MpHMGbox5	-3.86998
Mapoly0051s0062	-0.940176	4.31061	61.4712	4.49e-15	9.98e-15	0.00662032	1712	15.4114	12.7244	12.4313	28.0368	27.1529	22.6178	234	210	185	389	384	310	MpASLBD6	-4.05273
Mapoly0033s0095	-1.07514	3.86159	66.2056	4.06e-16	9.33e-16	0.00737996	1250	10.2743	9.75537	7.79475	18.5231	21.0011	19.1887	156	161	116	257	297	263	MpIDDL2	-4.15175
Mapoly0066s0103	-1.82573	2.28797	48.9073	2.68e-12	5.46e-12	0.0297772	408	2.37098	1.27244	2.68785	6.05423	7.9903	8.31752	36	21	40	84	113	114	MpERF14	-4.17721
Mapoly0083s0007	-1.58735	2.67389	67.8534	1.76e-16	4.09e-16	0.0135545	539	2.76615	3.51436	3.09102	9.80209	8.55599	9.92265	42	58	46	136	121	136	MpGRAS11	-4.2444
Mapoly0150s0015	-0.804444	5.33333	57.6067	3.2e-14	6.93e-14	0.00626062	3498	29.769	28.9631	29.0959	58.7404	52.6794	41.9524	452	478	433	815	745	575	MpbHLH16	-4.29037
Mapoly0162s0001	-1.10603	3.91434	75.3884	3.87e-18	9.42e-18	0.00664591	1293	10.6036	8.36174	9.54185	19.8925	19.3747	22.0341	161	138	142	276	274	302	MpWRKY12	-4.32939
Mapoly0027s0069	-2.22961	1.99314	61.7637	3.87e-15	8.63e-15	0.0314972	330	1.71238	0.969477	1.41112	8.14438	5.86898	5.18021	26	16	21	113	83	71	MpWRKY3	-4.44393
Mapoly0038s0058	-0.626347	7.5525	106.625	5.38e-25	1.56e-24	0.00226325	16366	142.786	146.815	152.938	228.259	224.223	230.629	2168	2423	2276	3167	3171	3161	MpbHLH15	-4.73049
Mapoly0048s0099	-0.795884	6.11476	87.1753	9.93e-21	2.59e-20	0.00416407	6018	47.5514	49.6857	54.4961	80.5068	95.8836	86.9691	722	820	811	1117	1356	1192	MpbHLH42	-4.86664
Mapoly0153s0037	-0.625978	7.82705	111.428	4.77e-26	1.42e-25	0.00221077	19806	176.836	179.05	179.548	265.665	283.62	277.032	2685	2955	2672	3686	4011	3797	MpC2H2-17	-4.89956
Mapoly0026s0070	-0.746105	6.95614	144.767	2.41e-33	8.46e-33	0.0021807	10799	92.4025	91.6762	93.9402	159.14	154.361	152.78	1403	1513	1398	2208	2183	2094	MpRR-MYB2	-5.19001
Mapoly0001s0385	-0.77536	6.73512	103.947	2.08e-24	5.92e-24	0.00346419	9256	79.3621	73.3167	82.8528	130.598	144.745	127.608	1205	1210	1233	1812	2047	1749	MpGRAS1	-5.22214
Mapoly0005s0152	-0.809872	6.63442	117.698	2.02e-27	6.2e-27	0.00326029	8620	73.6322	66.8939	75.7972	133.409	118.935	126.733	1118	1104	1128	1851	1682	1737	MpCCAAT-NFYC1	-5.37303
Mapoly0040s0112	-0.781329	7.39639	171.562	3.37e-39	1.33e-38	0.00212004	14653	123.752	125.547	122.23	212.475	216.233	209.908	1879	2072	1819	2948	3058	2877	MpbHLH13	-5.77901
Mapoly0024s0094	-1.07869	5.47974	215.096	1.06e-48	5.07e-48	0.00220959	3852	30.3618	27.2666	28.2224	61.5513	61.1647	58.5145	461	450	420	854	865	802	MpR2R3-MYB8	-5.91095
Mapoly0051s0040	-2.72278	2.18151	125.739	3.51e-29	1.12e-28	0.0168891	376	1.18549	0.908885	1.41112	8.00023	7.77817	7.36903	18	15	21	111	110	101	MpERF11	-5.93978
Mapoly0039s0068	-2.24868	2.71113	124.486	6.59e-29	2.09e-28	0.0137541	549	2.56857	1.87836	2.28467	11.3877	10.8894	9.70377	39	31	34	158	154	133	MpbHLH7	-6.09647
Mapoly0096s0050	-1.25238	4.99442	174.777	6.7e-40	2.67e-39	0.0039885	2741	18.1775	18.2989	19.8901	39.5687	46.4569	48.227	276	302	296	549	657	661	MpIDDL6/MpWIP	-6.25489
Mapoly0008s0029	-1.33833	4.74949	217.872	2.63e-49	1.27e-48	0.00299181	2308	16.3334	13.8151	15.4551	37.1182	39.7394	38.3044	248	228	230	515	562	525	MpR2R3-MYB5	-6.3564
Mapoly0040s0116	-1.6285	3.94703	65.8536	4.86e-16	1.11e-15	0.0225817	1311	7.96914	4.60502	9.94503	25.8746	22.981	20.5749	121	76	148	359	325	282	MpWRKY8	-6.42775
Mapoly0068s0102	-0.969596	6.63426	209.85	1.48e-47	6.93e-47	0.00245686	8602	66.3876	65.8639	69.0104	125.986	131.592	136.509	1008	1087	1027	1748	1861	1871	MpTCP1	-6.43255
Mapoly0005s0077	-1.41466	4.587	220.01	9e-50	4.36e-49	0.00322345	2059	12.9746	12.1791	14.044	33.01	36.1331	35.24	197	201	209	458	511	483	MpGATA1	-6.48905
Mapoly0050s0090	-1.06283	6.14057	93.9756	3.19e-22	8.67e-22	0.00745857	6088	43.7974	40.6575	52.413	83.4619	93.9744	108.347	665	671	780	1158	1329	1485	MpASLBD24	-6.52639
Mapoly0162s0003	-2.42545	2.69395	150.071	1.67e-34	6.01e-34	0.011961	542	1.90996	2.12073	1.94869	11.0994	10.9601	10.2145	29	35	29	154	155	140	MpWRKY13	-6.53403
Mapoly0069s0069	-1.08406	6.15675	176.306	3.11e-40	1.25e-39	0.0036918	6167	41.8874	45.9896	49.1204	100.111	100.268	90.0335	636	759	731	1389	1418	1234	MpHD14/C2HDZ	-6.6743
Mapoly0083s0040	-0.93471	7.1425	186.085	2.27e-42	9.61e-42	0.00282631	12246	95.5638	94.4029	100.996	175.284	189.505	191.303	1451	1558	1503	2432	2680	2622	MpNLP/MpNIN	-6.67616
Mapoly0022s0032	-0.86213	7.79589	172.514	2.09e-39	8.29e-39	0.00274423	19298	156.946	157.298	158.717	265.161	295.783	298.774	2383	2596	2362	3679	4183	4095	MpGARP1/MpKAN	-6.72108
Mapoly0074s0047	-1.00814	6.67875	183.884	6.88e-42	2.87e-41	0.0032104	8863	68.8903	62.5919	72.5046	134.779	142.906	132.351	1046	1033	1079	1870	2021	1814	MpGATA4	-6.73308
Mapoly0155s0008	-0.879912	7.67895	201.16	1.17e-45	5.25e-45	0.00238903	17788	142.193	143.18	147.294	252.187	272.519	271.487	2159	2363	2192	3499	3854	3721	MpTrihelix33	-6.7568
Mapoly0037s0113	-1.26173	5.48086	273.93	1.58e-61	9.15e-61	0.00243019	3844	28.1884	24.7823	25.7361	61.9117	65.4073	61.287	428	409	383	859	925	840	MpTrihelix15	-6.9154
Mapoly0194s0011	-1.51321	4.57967	261.369	8.63e-59	4.82e-58	0.00290907	2046	11.7232	12.3608	12.9689	34.6677	34.2947	36.8451	178	204	193	481	485	505	MpGRAS9	-6.93001
Mapoly0061s0030	-0.775149	9.18764	157.596	3.79e-36	1.41e-35	0.00259569	50705	436.525	415.785	437.85	689.173	738.36	780.314	6628	6862	6516	9562	10442	10695	MpWRKY11	-7.12179
Mapoly0156s0007	-1.10905	6.65482	253.051	5.62e-57	3.06e-56	0.00270728	8704	64.0824	60.4106	66.8601	140.328	139.017	133.226	973	997	995	1947	1966	1826	MpGARP8/MpGLD	-7.38053
Mapoly0034s0034	-3.43842	2.15679	162.599	3.06e-37	1.16e-36	0.0190245	368	0.856189	0.605923	0.739157	7.06327	8.27314	8.68232	13	10	11	98	117	119	MpR2R3-MYB10	-7.41597
Mapoly0003s0271	-1.41084	5.47403	341.249	3.41e-76	2.41e-75	0.0023786	3817	23.183	23.8128	25.7361	61.3351	66.1144	65.8835	352	393	383	851	935	903	MpGRAS2	-7.72296
Mapoly0001s0259	-1.15478	6.78647	324.662	1.4e-72	9.42e-72	0.00223129	9534	67.9024	68.1664	69.0104	149.986	154.432	152.196	1031	1125	1027	2081	2184	2086	MpbHLH27	-7.83689
Mapoly0083s0069	-1.17637	6.75172	258.602	3.46e-58	1.91e-57	0.00308266	9299	66.3217	62.6525	69.212	140.112	154.786	152.853	1007	1034	1030	1944	2189	2095	MpIDDL5	-7.9425
Mapoly0049s0067	-1.29196	6.33961	298.718	6.27e-67	3.93e-66	0.00299402	6974	49.5931	43.8083	47.3733	112.292	119.642	112.578	753	723	705	1558	1692	1543	MpBBX3	-8.19052
Mapoly0011s0205	-1.87557	4.4453	326.802	4.78e-73	3.25e-72	0.00364393	1856	9.28636	10.0583	8.46671	32.2892	34.7896	35.24	141	166	126	448	492	483	MpHSF1	-8.33747
Mapoly0114s0037	-1.11812	7.47148	329.714	1.11e-73	7.61e-73	0.00226206	15345	108.868	113.065	113.696	235.466	248.619	244.491	1653	1866	1692	3267	3516	3351	MpbHLH23	-8.35403
Mapoly0068s0079	-1.41538	6.06215	365.328	1.95e-81	1.48e-80	0.00268971	5741	36.1575	34.5376	38.5034	96.6514	98.7121	95.7244	549	570	573	1341	1396	1312	MpC2H2-9	-8.58022
Mapoly0058s0044	-2.34976	3.81241	314.143	2.73e-70	1.79e-69	0.00537986	1187	4.54439	4.66561	4.50214	24.289	22.9102	22.8367	69	77	67	337	324	313	MpGRAS6/MpDELLA	-8.95825
Mapoly0143s0011	-1.26003	7.24128	364.552	2.87e-81	2.17e-80	0.00256062	13045	87.5288	85.8593	93.873	210.745	219.627	209.543	1329	1417	1397	2924	3106	2872	MpRR-MYB5	-9.12421
Mapoly0110s0028	-1.25555	8.25557	453.289	1.39e-100	1.33e-99	0.00219184	26367	179.668	177.354	184.117	437.13	438.477	416.314	2728	2927	2740	6065	6201	5706	MpBBX5	-10.3653
Mapoly0039s0059	-1.42778	7.96306	422.389	7.37e-94	6.52e-93	0.00304489	21464	141.139	129.304	135.131	336.658	381.201	373.121	2143	2134	2011	4671	5391	5114	MpbHLH6/MpPIF	-11.3695
Mapoly0015s0001	-3.45196	3.49418	305.86	1.74e-68	1.12e-67	0.0133139	942	2.10754	1.99955	1.47831	17.7302	19.5868	24.2229	32	33	22	246	277	332	MpbHLH30	-12.0618
Mapoly0088s0024	-1.5702	7.83427	529.445	3.73e-117	4.25e-116	0.00286729	19586	113.215	108.703	122.969	351.794	346.553	325.478	1719	1794	1830	4881	4901	4461	MpEIL/EIN3	-12.3014
Mapoly0058s0031	-1.9624	6.81638	770.895	1.15e-169	2.21e-168	0.00263081	9621	44.3901	45.8078	47.7764	173.05	186.464	178.17	674	756	711	2401	2637	2442	MpIDDL3	-13.3765
Mapoly1576s0001	-1.85997	8.37711	777.645	3.91e-171	7.7e-170	0.00276383	28432	142.588	139.544	148.638	487.51	550.624	525.39	2165	2303	2212	6764	7787	7201	MpGRAS10	-15.5812
Mapoly0232s0001	-3.7	4.38329	749.277	5.76e-165	1.07e-163	0.00509076	1748	2.56857	3.02962	3.29261	38.92	35.1432	41.8065	39	50	49	540	497	573	MpbHLH31	-16.2182

## Sheet: TS9
Transcription factors (female) P < 0.01 and logCPM > 0
Name	logFC	logCPM	LR	PValue	adj.p.value	Dispersion	totreads	Archegoniophore_mature_archegoniophore_r1	Archegoniophore_mature_archegoniophore_r2	Archegoniophore_mature_archegoniophore_r3	Thallus11day_X11_day_thalli_r1	Thallus11day_X11_day_thalli_r2	Thallus11day_X11_day_thalli_r3	Archegoniophore_mature_archegoniophore_r1	Archegoniophore_mature_archegoniophore_r2	Archegoniophore_mature_archegoniophore_r3	Thallus11day_X11_day_thalli_r1	Thallus11day_X11_day_thalli_r2	Thallus11day_X11_day_thalli_r3	gene name	logFC*logCPM
Mapoly0001s0061	5.83048	6.37215	1773.69	0	0	0.00602605	7638	167.182	166.181	154.197	2.26216	3.92044	2.3473	3169	2218	2126	33	58	34	MpR2R3-MYB1	37.1527
Mapoly0001s0259	-0.567863	6.92293	48.0962	4.06e-12	1.58e-11	0.00423607	10852	97.5446	96.427	99.002	142.653	147.625	144.014	1849	1287	1365	2081	2184	2086	MpbHLH27	-3.93128
Mapoly0002s0172	1.01502	4.12455	46.9714	7.2e-12	2.75e-11	0.0113667	1566	22.6848	25.549	21.251	12.3391	10.0039	12.0126	430	341	293	180	148	174	MpTrihelix4	4.1865
Mapoly0003s0147	-0.35318	6.78098	17.1615	3.43e-05	7.34e-05	0.00460858	9857	97.3335	94.2542	97.769	116.33	127.076	126.271	1845	1258	1348	1697	1880	1829	MpGARP5/MpPHR3	-2.39491
Mapoly0003s0164	0.619471	6.22863	54.8731	1.29e-13	5.47e-13	0.00407957	6765	89.8423	89.3841	92.8371	61.0098	58.3335	57.716	1703	1193	1280	890	863	836	MpTrihelix6	3.85845
Mapoly0003s0245	0.431662	5.89451	25.6674	4.06e-07	1.07e-06	0.00406281	5350	66.5772	68.5553	69.4102	49.6304	49.4787	52.469	1262	915	957	724	732	760	MpC2H2-1	2.54444
Mapoly0004s0169	0.470843	6.22099	30.6432	3.1e-08	9.04e-08	0.00427529	6748	90.7919	83.3902	85.2215	63.9574	61.7808	61.5821	1721	1113	1175	933	914	892	Mp1R-MYB1	2.92911
Mapoly0005s0152	-0.486422	6.68818	30.5233	3.3e-08	9.58e-08	0.00489683	9208	82.8786	90.6578	83.916	126.887	113.693	119.919	1571	1210	1157	1851	1682	1737	MpCCAAT-NFYC1	-3.25328
Mapoly0005s0280	0.326541	5.75893	13.6321	0.000222354	0.000432546	0.00436776	4862	58.1364	62.4865	59.7639	45.4488	50.0195	48.2577	1102	834	824	663	740	699	MpLIM1	1.88052
Mapoly0007s0056	0.37808	7.12659	19.3047	1.11e-05	2.52e-05	0.00483377	12610	160.218	162.135	151.005	112.422	126.874	124.959	3037	2164	2082	1640	1877	1810	MpbZIP2	2.69442
Mapoly0007s0221	0.851128	6.12154	88.4516	5.21e-21	3.23e-20	0.00480882	6331	96.1729	85.0386	86.8897	48.8764	48.0592	51.8477	1823	1135	1198	713	711	751	MpHD3/C1HDZ	5.21022
Mapoly0008s0016	0.533193	5.21375	24.5904	7.09e-07	1.83e-06	0.00643424	3345	44.1562	40.2341	46.7812	28.9282	31.6339	30.1007	837	537	645	422	468	436	Mp1R-MYB3	2.77993
Mapoly0009s0010	0.869207	5.341	74.3323	6.6e-18	3.51e-17	0.00547185	3650	50.3813	53.5705	52.7286	26.4604	28.6598	30.5839	955	715	727	386	424	443	Mp1R-MYB4	4.64244
Mapoly0009s0013	1.70021	4.95321	208.803	2.51e-47	3.86e-46	0.0068993	2827	50.3286	45.3289	45.7658	13.9157	15.141	14.498	954	605	631	203	224	210	MpAP2L2	8.42147
Mapoly0011s0011	0.812573	6.74069	88.5618	4.93e-21	3.06e-20	0.00464608	9677	137.428	140.857	130.044	75.3368	76.1783	80.9818	2605	1880	1793	1099	1127	1173	MpTrihelix8	5.47731
Mapoly0011s0057	0.67923	3.97415	21.3295	3.87e-06	9.23e-06	0.0110117	1407	18.8336	20.3793	18.3498	10.8309	11.491	13.6005	357	272	253	158	170	197	MpTrihelix9	2.69936
Mapoly0011s0122	0.958804	3.1475	26.3101	2.91e-07	7.77e-07	0.0166576	793	11.9755	11.6881	10.8793	6.10098	6.15104	5.52306	227	156	150	89	91	80	MpC2H2-3	3.01783
Mapoly0013s0062	0.223415	6.98144	7.47955	0.00624038	0.00995362	0.00426828	11369	134.473	136.062	137.442	113.931	117.073	118.401	2549	1816	1895	1662	1732	1715	MpARID1	1.55976
Mapoly0013s0145	0.257353	5.9533	8.20489	0.00417777	0.00684646	0.00471708	5585	69.4787	68.4804	63.9705	52.9894	59.415	56.6113	1317	914	882	773	879	820	Mp1R-MYB5	1.5321
Mapoly0014s0223	1.79933	6.57435	358.129	7.19e-80	2.14e-78	0.00527973	8685	150.247	157.265	135.992	44.6262	41.435	41.3539	2848	2099	1875	651	613	599	MpSPL2	11.8294
Mapoly0014s0224	1.84401	7.9133	439.309	1.53e-97	5.81e-96	0.00489343	21961	374.668	381.437	374.54	100.358	103.892	110.668	7102	5091	5164	1464	1537	1603	MpSPL1	14.5922
Mapoly0019s0040	0.608534	5.76627	46.5829	8.78e-12	3.33e-11	0.00441686	4901	64.4142	70.1287	62.2298	42.4326	42.9897	43.5631	1221	936	858	619	636	631	MpbZIP6	3.50897
Mapoly0019s0071	1.74391	1.41957	23.2726	1.41e-06	3.5e-06	0.0584136	231	3.90389	4.27066	3.55392	0.685503	1.75744	1.03557	74	57	49	10	26	15	MpR2R3-MYB6	2.47559
Mapoly0019s0134	0.640855	7.48186	62.6267	2.5e-15	1.16e-14	0.00430003	16152	217.035	219.152	216.789	136.415	143.637	138.698	4114	2925	2989	1990	2125	2009	MpSPL3	4.79479
Mapoly0019s0144	0.579175	6.90329	44.701	2.3e-11	8.47e-11	0.00479557	10797	141.912	151.796	136.064	93.9139	94.2934	99.415	2690	2026	1876	1370	1395	1440	MpCCAAT-NFYA	3.99821
Mapoly0020s0051	0.348238	6.9956	8.07757	0.00448165	0.00730837	0.0102661	11672	174.356	119.204	134.541	115.85	106.19	114.603	3305	1591	1855	1690	1571	1660	MpNAC4	2.43613
Mapoly0022s0032	-0.360331	7.92229	16.826	4.1e-05	8.7e-05	0.00526656	21719	207.961	217.129	211.93	252.196	282.745	282.712	3942	2898	2922	3679	4183	4095	MpGARP1/MpKAN	-2.85465
Mapoly0022s0095	1.04369	6.2125	148.684	3.36e-34	3.6e-33	0.00419655	6702	97.3335	101.447	100.308	49.4248	45.8286	49.7766	1845	1354	1383	721	678	721	MpbZIP7	6.48393
Mapoly0023s0090	0.82244	3.30253	20.7286	5.29e-06	1.24e-05	0.016037	880	12.292	13.2615	11.7497	7.47198	6.15104	7.45613	233	177	162	109	91	108	Mp1R-MYB9	2.71614
Mapoly0023s0118	0.6424	5.09649	29.8841	4.59e-08	1.32e-07	0.00784434	3079	41.1491	43.4558	40.036	23.1014	27.0375	29.6864	780	580	552	337	400	430	MpCXC1	3.27398
Mapoly0024s0094	-0.277243	5.71716	8.62094	0.00332321	0.00552173	0.00512376	4691	44.2089	52.4467	45.8383	58.5419	58.4687	55.3687	838	700	632	854	865	802	MpR2R3-MYB8	-1.58504
Mapoly0024s0106	7.31928	2.65673	281.307	3.9e-63	8.67e-62	0.0303584	564	11.6589	14.5352	10.5892	0.0685503	0	0.138076	221	194	146	1	0	2	MpbHLH20/MpBNB	19.4454
Mapoly0026s0039	1.34643	8.61985	205.038	1.66e-46	2.49e-45	0.0059615	35665	548.233	585.005	560.359	211.82	228.602	225.548	10392	7808	7726	3090	3382	3267	MpbZIP8	11.606
Mapoly0027s0069	-2.40352	1.90172	22.4639	2.14e-06	5.24e-06	0.144818	325	2.42674	0.299695	0.580232	7.74618	5.61029	4.90171	46	4	8	113	83	71	MpWRKY3	-4.57083
Mapoly0028s0100	0.580017	6.28771	39.1836	3.86e-10	1.31e-09	0.0052637	7051	93.7989	93.8046	92.7645	56.8282	62.6595	68.0717	1778	1252	1279	829	927	986	MpbHLH48	3.64698
Mapoly0029s0145	-0.484783	4.53159	13.7803	0.000205479	0.000401985	0.00928862	2065	20.3108	20.4542	16.6817	26.4604	25.4829	28.5818	385	273	230	386	377	414	MpHD9/PINTOX	-2.19684
Mapoly0031s0161	-1.12508	4.93289	43.6292	3.97e-11	1.44e-10	0.0180918	2746	25.6918	16.0337	15.3761	39.485	44.3416	41.492	487	214	212	576	656	601	MpbHLH12	-5.5499
Mapoly0032s0010	0.447772	5.70425	22.8512	1.75e-06	4.32e-06	0.0049869	4697	60.3521	61.1379	58.5309	39.6221	45.5583	46.8079	1144	816	807	578	674	678	MpHD10/MpLD	2.55421
Mapoly0032s0153	0.472029	8.42951	28.1718	1.11e-07	3.09e-07	0.00547628	31215	416.609	391.852	393.034	278.246	297.143	290.927	7897	5230	5419	4059	4396	4214	MpR2R3-MYB9	3.97897
Mapoly0033s0004	0.622909	5.20165	34.6327	3.98e-09	1.24e-08	0.00612995	3307	42.8373	45.6286	44.968	26.529	30.3496	29.6864	812	609	620	387	449	430	MpHD11/MpNDX	3.24015
Mapoly0034s0034	-4.50842	2.03285	157.281	4.44e-36	5.05e-35	0.0337024	349	0.263777	0.224772	0.507703	6.71793	7.90848	8.21555	5	3	7	98	117	119	MpR2R3-MYB10	-9.16495
Mapoly0035s0046	-0.677911	3.75902	17.5076	2.86e-05	6.17e-05	0.0136716	1206	11.6062	9.51533	9.71888	14.6698	17.4392	17.4667	220	127	134	214	258	253	MpNAC2	-2.54828
Mapoly0035s0049	0.579489	4.77364	23.7283	1.11e-06	2.8e-06	0.00761034	2462	33.0248	32.5169	32.2754	20.1538	20.9541	24.3705	626	434	445	294	310	353	MpNAC7	2.76628
Mapoly0036s0107	0.485845	6.09576	31.305	2.21e-08	6.5e-08	0.00440789	6177	82.1928	82.2664	74.4147	57.0338	55.9001	57.716	1558	1098	1026	832	827	836	Mp3R-MYB1	2.96159
Mapoly0037s0099	0.898612	4.28913	34.8416	3.58e-09	1.12e-08	0.0127941	1746	23.0013	30.4191	22.484	12.4762	13.8567	14.2909	436	406	310	182	205	207	MpTrihelix14	3.85426
Mapoly0037s0113	-0.860135	5.53959	90.9923	1.44e-21	9.12e-21	0.00426894	4139	32.0752	33.1163	33.726	58.8847	62.5243	57.9921	608	442	465	859	925	840	MpTrihelix15	-4.7648
Mapoly0039s0003	-0.50185	4.67997	15.179	9.78e-05	0.000199475	0.0092175	2274	18.8864	21.5031	23.0642	28.5169	33.2562	27.8224	358	287	318	416	492	403	MpbHLH14/MpRSL	-2.34864
Mapoly0039s0059	-0.71578	8.12103	59.2344	1.4e-14	6.3e-14	0.0059206	24818	198.729	224.247	209.028	320.198	364.398	353.061	3767	2993	2882	4671	5391	5114	MpbHLH6/MpPIF	-5.81287
Mapoly0039s0068	-2.92891	2.54975	126.073	2.96e-29	2.64e-28	0.0253083	506	1.31888	1.5734	1.08793	10.8309	10.4095	9.18208	25	21	15	158	154	133	MpbHLH7	-7.46799
Mapoly0040s0112	-0.579063	7.40202	52.6533	3.98e-13	1.64e-12	0.00415326	15128	135.212	135.912	135.484	202.086	206.702	198.623	2563	1814	1868	2948	3058	2877	MpbHLH13	-4.28624
Mapoly0041s0098	0.618879	4.19979	21.9964	2.73e-06	6.62e-06	0.00868709	1650	22.3155	23.0016	20.9609	15.3553	13.8567	13.9457	423	307	289	224	205	202	MpC2H2-7	2.59916
Mapoly0041s0104	0.302895	5.61429	10.8851	0.000969393	0.00174121	0.00467264	4389	50.6979	55.8932	55.4121	43.6665	45.761	41.6991	961	746	764	637	677	604	MpTrihelix17	1.70054
Mapoly0043s0095	0.451058	6.99159	28.191	1.1e-07	3.06e-07	0.00464263	11482	146.765	140.183	153.544	103.511	109.705	109.011	2782	1871	2117	1510	1623	1579	Mp1R-MYB12	3.15361
Mapoly0043s0098	0.611794	6.75131	53.8701	2.14e-13	9.01e-13	0.0043279	9711	126.982	134.338	128.956	85.0709	84.4923	85.7455	2407	1793	1778	1241	1250	1242	MpB3-4/MpARF3	4.13041
Mapoly0046s0102	0.533586	7.27983	38.0109	7.04e-10	2.34e-09	0.00492439	13990	176.255	191.73	183.063	117.769	134.85	127.928	3341	2559	2524	1718	1995	1853	MpbZIP10	3.88442
Mapoly0049s0030	2.46032	3.34533	160.509	8.76e-37	1.02e-35	0.0153898	922	18.0423	16.4832	16.319	2.81056	3.3121	3.10672	342	220	225	41	49	45	MpBBX2	8.23056
Mapoly0049s0067	-0.454209	6.56467	11.3271	0.000763851	0.00139168	0.0123433	8376	62.7261	99.9484	76.8807	106.801	114.369	106.526	1189	1334	1060	1558	1692	1543	MpBBX3	-2.98173
Mapoly0049s0118	2.34724	2.51426	94.7788	2.13e-22	1.4e-21	0.0222433	510	9.4432	8.91594	9.57382	1.91941	1.68985	1.86403	179	119	132	28	25	27	MpRWP1	5.90155
Mapoly0050s0010	0.429638	5.63567	24.8794	6.1e-07	1.59e-06	0.00395577	4485	58.5056	55.5935	56.5726	42.8439	41.6378	42.3204	1109	742	780	625	616	613	MpDP1	2.4213
Mapoly0051s0025	-0.717653	4.88585	43.0785	5.26e-11	1.89e-10	0.00618836	2632	22.3155	22.8518	21.6136	37.7027	36.0275	36.107	423	305	298	550	533	523	MpHMGbox5	-3.50634
Mapoly0051s0029	0.242938	7.1102	8.18367	0.00422693	0.00691877	0.00470192	12484	157.686	150.072	140.996	129.286	127.685	122.405	2989	2003	1944	1886	1889	1773	MpTrihelix19	1.72734
Mapoly0051s0062	-0.579644	4.37315	18.1442	2.05e-05	4.5e-05	0.00994439	1844	16.5652	17.0077	15.9564	26.6661	25.956	21.4018	314	227	220	389	384	310	MpASLBD6	-2.53487
Mapoly0055s0052	1.08899	7.92495	143.766	4e-33	4.11e-32	0.00551029	22112	342.118	310.634	338.493	145.258	157.156	163.621	6485	4146	4667	2119	2325	2370	MpbHLH45	8.63017
Mapoly0058s0031	-1.18715	6.94039	133.987	5.5e-31	5.28e-30	0.00678094	10910	69.9535	68.3305	86.4545	164.589	178.245	168.591	1326	912	1192	2401	2637	2442	MpIDDL3	-8.23925
Mapoly0058s0044	-1.02151	4.06052	52.7397	3.81e-13	1.57e-12	0.00972031	1480	11.4479	9.7401	11.5321	23.1014	21.9004	21.609	217	130	159	337	324	313	MpGRAS6/MpDELLA	-4.14787
Mapoly0058s0090	-0.894174	3.13425	22.4134	2.2e-06	5.38e-06	0.0172932	774	6.33064	5.91898	5.87485	10.3511	12.1669	11.2532	120	79	81	151	180	163	MpASLBD7	-2.80257
Mapoly0061s0023	0.677896	4.00199	23.3638	1.34e-06	3.35e-06	0.00970216	1436	19.3084	19.705	19.6553	10.968	13.1132	12.565	366	263	271	160	194	182	MpC2H2-8	2.71293
Mapoly0061s0030	-0.71259	9.13846	35.7454	2.25e-09	7.14e-09	0.0100134	50681	480.443	368.475	432.055	655.478	705.815	738.364	9107	4918	5957	9562	10442	10695	MpWRKY11	-6.51198
Mapoly0061s0069	0.393994	4.6451	10.3398	0.00130191	0.00229535	0.0080623	2251	29.332	30.0445	25.3851	20.428	22.7791	21.3328	556	401	350	298	337	309	Mp4R-MYB1	1.83014
Mapoly0061s0107	0.768231	8.27529	71.997	2.16e-17	1.12e-16	0.00561265	27982	381.737	415.153	373.887	240.132	224.006	223.201	7236	5541	5155	3503	3314	3233	MpHD12/C3HDZ	6.35734
Mapoly0063s0098	0.523623	8.40319	32.0535	1.5e-08	4.48e-08	0.00592739	30415	369.762	426.242	401.593	274.064	283.421	275.393	7009	5689	5537	3998	4193	3989	MpHD13/MpPLINC	4.4001
Mapoly0065s0047	0.414411	5.33895	18.7052	1.53e-05	3.4e-05	0.00491103	3651	47.8491	45.4038	44.968	34.8235	35.4192	33.5526	907	606	620	508	524	486	MpTrihelix22	2.21252
Mapoly0065s0089	0.849246	4.51385	41.0435	1.49e-10	5.19e-10	0.00938008	2039	25.7973	31.7677	30.172	16.6577	15.3438	16.5692	489	424	416	243	227	240	MpGRAS8	3.83337
Mapoly0068s0079	-0.486933	6.30831	23.9801	9.73e-07	2.47e-06	0.00622544	7050	59.1387	74.6991	64.0431	91.9259	94.361	90.5781	1121	997	883	1341	1396	1312	MpC2H2-9	-3.07173
Mapoly0068s0102	-0.397191	6.78202	21.6231	3.32e-06	7.97e-06	0.00462247	9834	91.0029	95.7527	97.9866	119.826	125.792	129.171	1725	1278	1351	1748	1861	1871	MpTCP1	-2.69376
Mapoly0069s0060	0.605177	6.04401	32.2617	1.35e-08	4.04e-08	0.00706852	5897	69.426	90.5829	78.5489	51.2071	50.4926	54.8854	1316	1209	1083	747	747	795	MpC2H2-10	3.6577
Mapoly0069s0082	0.484062	7.16912	34.5745	4.1e-09	1.28e-08	0.00438577	13014	172.932	169.553	160.507	115.644	122.548	121.507	3278	2263	2213	1687	1813	1760	MpC2H2-11	3.4703
Mapoly0070s0095	0.476506	6.31055	27.2062	1.83e-07	4.99e-07	0.00512424	7154	92.269	99.5738	84.7864	65.7397	67.3911	65.6553	1749	1329	1169	959	997	951	MpC2H2-12	3.00701
Mapoly0072s0031	4.59522	1.63804	127.551	1.41e-29	1.27e-28	0.0391034	272	5.48655	5.84406	5.80232	0.205651	0.135188	0.345191	104	78	80	3	2	5	MpBZR3	7.52713
Mapoly0072s0050	0.485048	4.84113	16.5281	4.79e-05	0.000100884	0.00782056	2580	33.6579	29.6698	36.4821	23.2385	23.3199	24.7847	638	396	503	339	345	359	MpbZIP12/MpABI5B	2.34818
Mapoly0073s0038	-3.00285	1.03004	38.2227	6.31e-10	2.11e-09	0.096139	170	0.685819	0.224772	0.290116	3.22186	2.2306	4.83268	13	3	4	47	33	70	MpR2R3-MYB14	-3.09306
Mapoly0073s0051	1.02696	3.99875	31.6022	1.89e-08	5.62e-08	0.0190994	1467	27.169	19.0307	17.407	10.0083	10.0039	11.3223	515	254	240	146	148	164	MpbHLH40	4.10657
Mapoly0074s0047	-0.352642	6.85918	12.4426	0.000419654	0.000789617	0.00659663	10339	90.6336	114.933	100.235	128.189	136.607	125.235	1718	1534	1382	1870	2021	1814	MpGATA4	-2.41884
Mapoly0074s0081	1.00241	7.5544	139.228	3.93e-32	3.94e-31	0.00471763	17022	248.794	263.582	239.418	120.1	127.752	127.376	4716	3518	3301	1752	1890	1845	MpCAMTA	7.57261
Mapoly0075s0051	0.615097	5.80602	48.0156	4.23e-12	1.64e-11	0.00440253	5054	68.8984	68.2556	65.4211	41.6786	47.1805	43.425	1306	911	902	608	698	629	Mp1R-MYB14	3.57127
Mapoly0080s0093	0.395805	5.203	11.8528	0.000575735	0.00106403	0.0076476	3323	43.9452	43.7555	37.3524	34.8235	31.0256	29.2722	833	584	515	508	459	424	MpHD15/PHD	2.05937
Mapoly0083s0007	-1.10202	2.74227	26.6432	2.45e-07	6.59e-07	0.0213216	586	4.43145	4.49543	3.55392	9.32284	8.17886	9.3892	84	60	49	136	121	136	MpGRAS11	-3.02204
Mapoly0085s0092	0.815328	2.69198	9.20387	0.00241504	0.00409068	0.0403458	566	6.69992	10.1896	7.39795	3.01621	5.27232	5.45402	127	136	102	44	78	79	MpR2R3-MYB15	2.19485
Mapoly0086s0035	0.9973	6.05843	127.03	1.83e-29	1.64e-28	0.00445707	6009	84.514	91.9316	89.5007	44.6948	42.5841	45.8414	1602	1227	1234	652	630	664	MpB3-6/MpABI3A	6.04208
Mapoly0086s0046	0.375388	5.50986	14.6634	0.000128518	0.000258073	0.00541714	4122	55.3403	48.7754	49.6823	40.7874	41.5026	36.4522	1049	651	685	595	614	528	MpNAC9	2.06834
Mapoly0086s0081	0.722985	5.31909	52.074	5.34e-13	2.19e-12	0.0054165	3609	51.3837	50.7984	46.4185	29.0653	29.4709	31.5505	974	678	640	424	436	457	MpTrihelix23	3.84562
Mapoly0088s0024	-0.383397	8.16438	19.083	1.25e-05	2.82e-05	0.00529759	25659	239.034	261.259	246.453	334.594	331.277	307.979	4531	3487	3398	4881	4901	4461	MpEIL/EIN3	-3.1302
Mapoly0091s0063	-0.679189	3.00546	10.6087	0.00112554	0.0020063	0.0224447	709	6.4889	4.7202	6.96278	9.39139	9.59833	10.2177	123	63	96	137	142	148	MpNAC5	-2.04128
Mapoly0093s0032	0.870535	5.59222	87.9014	6.88e-21	4.25e-20	0.00465656	4353	61.3544	66.0828	59.1836	32.4928	35.622	33.8978	1163	882	816	474	527	491	MpAP2B3-2/MpREM3	4.86823
Mapoly0094s0004	0.400834	6.20433	20.9836	4.63e-06	1.1e-05	0.00457473	6637	82.8786	89.6089	78.839	63.3405	64.9577	61.9963	1571	1196	1087	924	961	898	MpARID4	2.48691
Mapoly0095s0046	1.18744	5.55944	157.443	4.1e-36	4.66e-35	0.00472655	4266	64.8363	68.6302	62.5925	27.4201	27.8487	30.791	1229	916	863	400	412	446	MpGATA5	6.60149
Mapoly0096s0058	0.887082	6.67321	66.9557	2.78e-16	1.36e-15	0.00764301	9180	123.184	147.9	125.91	67.3849	65.6336	81.5341	2335	1974	1736	983	971	1181	MpR2R3-MYB17	5.91969
Mapoly0102s0028	2.20241	8.19927	559.807	9.26e-124	5.17e-122	0.00541431	26796	473.479	490.751	483.841	97.0672	107.271	110.254	8975	6550	6671	1416	1587	1597	MpAThook1	18.0582
Mapoly0104s0012	0.31226	8.08194	8.32751	0.00390492	0.00641779	0.00817191	24518	318.378	296.848	284.749	211.135	234.415	279.398	6035	3962	3926	3080	3468	4047	MpTZF	2.52366
Mapoly0107s0039	0.460965	5.03487	17.8109	2.44e-05	5.3e-05	0.00647508	2952	38.6169	37.2371	37.57	27.4887	25.6181	29.3412	732	497	518	401	379	425	MpTrihelix24	2.3209
Mapoly0113s0037	0.490936	4.98914	18.804	1.45e-05	3.24e-05	0.00703248	2855	36.9287	39.7096	34.2337	27.283	24.8069	26.7868	700	530	472	398	367	388	MpE2F	2.44935
Mapoly0113s0058	0.406118	5.22493	15.3993	8.7e-05	0.00017843	0.00587011	3368	43.5231	43.9054	39.9635	32.9041	30.5524	32.7241	825	586	551	480	452	474	MpTrihelix26	2.12194
Mapoly0114s0037	-1.17106	7.38332	157.732	3.54e-36	4.04e-35	0.00566309	14817	94.1155	114.484	99.4372	223.954	237.66	231.347	1784	1528	1371	3267	3516	3351	MpbHLH23	-8.6463
Mapoly0115s0048	0.592046	5.37932	39.398	3.46e-10	1.18e-09	0.00470727	3741	48.2184	53.1959	48.3043	32.1501	33.9997	33.0693	914	710	666	469	503	479	MpGARP4/MpPHR2	3.1848
Mapoly0119s0048	0.488524	6.77667	32.8052	1.02e-08	3.08e-08	0.00459307	9899	129.778	132.99	120.833	90.4178	90.5082	92.5112	2460	1775	1666	1319	1339	1340	MpTrihelix27	3.31057
Mapoly0130s0023	0.611564	5.99043	48.7212	2.95e-12	1.16e-11	0.00440605	5747	78.7637	75.8229	75.4301	53.3321	48.3296	48.9481	1493	1012	1040	778	715	709	MpTrihelix29	3.66353
Mapoly0130s0030	1.10243	5.66102	155.462	1.11e-35	1.24e-34	0.00407004	4572	67.474	70.803	68.3223	30.9847	31.8367	33.3455	1279	945	942	452	471	483	MpbZIP14	6.24087
Mapoly0143s0011	-0.368456	7.49337	17.2105	3.35e-05	7.16e-05	0.00529139	16099	148.875	172.55	150.28	200.441	209.947	198.278	2822	2303	2072	2924	3106	2872	MpRR-MYB5	-2.76098
Mapoly0148s0001	-0.311661	5.52553	11.1154	0.000856159	0.00154964	0.00481298	4116	39.883	41.6577	41.4866	49.4933	54.8862	48.1887	756	556	572	722	812	698	MpPPP1	-1.7221
Mapoly0150s0015	-0.900282	5.2278	45.9211	1.23e-11	4.64e-11	0.0106445	3339	26.8525	27.497	23.7895	55.8685	50.3574	39.697	509	367	328	815	745	575	MpbHLH16	-4.7065
Mapoly0151s0042	0.363956	7.56832	18.934	1.35e-05	3.04e-05	0.00467054	17167	223.366	209.487	207.433	173.295	163.307	161.066	4234	2796	2860	2528	2416	2333	MpAThook3	2.75453
Mapoly0153s0037	-0.454741	7.82455	30.0714	4.16e-08	1.2e-07	0.00463501	20316	193.348	188.134	191.912	252.676	271.119	262.138	3665	2511	2646	3686	4011	3797	MpC2H2-17	-3.55815
Mapoly0154s0047	0.404581	5.34112	15.0473	0.00010485	0.000213088	0.00612628	3634	43.7342	50.2739	44.1701	34.755	36.9062	32.586	829	671	609	507	546	472	MpNFX1-2	2.16092
Mapoly0155s0008	-0.906059	7.59796	82.8144	9.01e-20	5.24e-19	0.00666309	17206	120.599	152.845	130.987	239.857	260.507	256.891	2286	2040	1806	3499	3854	3721	MpTrihelix33	-6.88419
Mapoly0156s0012	0.543866	8.08978	28.1441	1.13e-07	3.13e-07	0.00727608	24427	292.317	370.124	306.797	227.313	212.177	225.134	5541	4940	4230	3316	3139	3261	MpHD18/C4HDZ	4.39976
Mapoly0159s0029	0.449037	3.93834	9.16095	0.00247234	0.00418062	0.0113082	1365	16.3014	19.9297	16.4641	12.1334	12.7076	13.6696	309	266	227	177	188	198	MpDEL1	1.76846
Mapoly0162s0001	-0.726761	3.97121	20.1212	7.27e-06	1.68e-05	0.0143493	1403	14.1384	9.7401	11.0969	18.9199	18.5207	20.8495	268	130	153	276	274	302	MpWRKY12	-2.88612
Mapoly0162s0003	-1.91535	2.71921	71.5916	2.65e-17	1.36e-16	0.0222845	575	3.11256	2.09787	2.82863	10.5567	10.477	9.66535	59	28	39	154	155	140	MpWRKY13	-5.20824
Mapoly0162s0017	0.894784	6.17794	110.039	9.61e-26	7.38e-25	0.00418144	6525	89.684	97.7007	94.6503	51.2071	49.4787	50.8812	1700	1304	1305	747	732	737	Mp1R-MYB20	5.52792
Mapoly0174s0004	0.349877	6.60087	15.9256	6.59e-05	0.000136898	0.00482331	8717	103.137	109.913	112.928	80.1353	87.7368	87.7476	1955	1467	1557	1169	1298	1271	MpbHLH44	2.30949
Mapoly0216s0010	0.522803	5.11006	24.8599	6.17e-07	1.6e-06	0.00588964	3104	39.7247	39.9344	42.0668	27.4887	27.5107	29.6864	753	533	580	401	407	430	MpCCAAT-NFYB2	2.67156
Mapoly0229s0008	1.22314	3.1128	33.2383	8.15e-09	2.48e-08	0.022998	781	13.6109	12.1377	9.93647	5.68967	5.27232	4.34941	258	162	137	83	78	63	MpTrihelix38	3.80741
Mapoly0232s0001	-0.598966	4.93559	27.0539	1.98e-07	5.38e-07	0.007248	2730	24.9533	24.4252	23.2818	37.0172	33.5941	39.5589	473	326	321	540	497	573	MpbHLH31	-2.95625
Mapoly0474s0001	5.26571	5.9628	1731.82	0	0	0.00481138	5752	125.874	121.002	116.989	3.01621	3.2445	3.17576	2386	1615	1613	44	48	46	MpB3-8/MpABI3B	31.3984
Mapoly1089s0002	0.293736	6.63932	10.3056	0.00132626	0.00233482	0.00534126	8961	106.196	109.089	113.725	80.8893	94.699	92.7183	2013	1456	1568	1180	1401	1343	MpR2R3-MYB21	1.9502
Mapoly1576s0001	-0.551066	8.70447	33.2944	7.92e-09	2.41e-08	0.00636938	37342	337.212	334.385	343.425	463.674	526.353	497.144	6392	4463	4735	6764	7787	7201	MpGRAS10	-4.79674

## Sheet: TS10
Transcription Factors P < 0.01, logCPM > 0
Name	logFC	logCPM	LR	PValue	adj.p.value	Dispersion	totreads	Archegoniophore_mature_archegoniophore_r1	Archegoniophore_mature_archegoniophore_r2	Archegoniophore_mature_archegoniophore_r3	Thallus11day_X11_day_thalli_r1	Thallus11day_X11_day_thalli_r2	Thallus11day_X11_day_thalli_r3	Archegoniophore_mature_archegoniophore_r1	Archegoniophore_mature_archegoniophore_r2	Archegoniophore_mature_archegoniophore_r3	Thallus11day_X11_day_thalli_r1	Thallus11day_X11_day_thalli_r2	Thallus11day_X11_day_thalli_r3	gene name	logFC*logCPM
Mapoly0003s0229	5.98536	3.20286	375.152	1.41e-83	4.46e-82	0.0202881	840	19.0974	18.5811	15.8113	0.274201	0.337969	0.207115	362	248	218	4	5	3	MpTrihelix39	19.1703
Mapoly0035s0054	5.19818	2.75306	254.427	2.81e-57	5.63e-56	0.0262957	613	14.0329	11.0887	13.3453	0.274201	0.540751	0.207115	266	148	184	4	8	3	MpNAC8	14.3109
Mapoly0122s0030	4.89797	2.16464	169.9	7.78e-39	9.67e-38	0.0355612	400	8.70463	9.51533	6.96278	0.137101	0.270375	0.414229	165	127	96	2	4	6	MpTrihelix28	10.6023
Mapoly0175s0020	4.10228	1.53886	103.034	3.29e-24	2.36e-23	0.0443034	254	5.32829	5.76914	4.56932	0.205651	0.405563	0.276153	101	77	63	3	6	4	MpHD20/MpKNOX1	6.31282
Mapoly0024s0120	0.968888	6.48077	101.58	6.87e-24	4.82e-23	0.00573744	8069	115.64	128.794	109.736	55.7999	62.1188	62.9629	2192	1719	1513	814	919	912	MpJAGGED	6.27914
Mapoly0093s0028	2.23876	2.79629	79.2043	5.6e-19	3.13e-18	0.0289022	620	10.8676	11.3135	11.5321	3.22186	1.48706	2.41634	206	151	159	47	22	35	MpHD16/MpBELL5	6.26023
Mapoly0008s0029	1.06647	5.82308	145.512	1.66e-33	1.73e-32	0.00423737	5140	79.3967	76.4223	73.4718	35.3034	37.9877	36.2451	1505	1020	1013	515	562	525	MpR2R3-MYB5	6.21016
Mapoly0079s0062	1.61122	3.4792	82.87	8.76e-20	5.1e-19	0.0144931	1004	16.7762	15.6591	17.3344	4.93562	5.27232	6.07536	318	209	239	72	78	88	MpGRAS12	5.60576
Mapoly0009s0061	1.11027	4.94357	73.9827	7.88e-18	4.17e-17	0.00935165	2754	36.7705	44.8794	44.0976	17.069	20.6837	20.3663	697	599	608	249	306	295	MpERF2	5.48869
Mapoly0034s0053	0.851959	6.3943	73.1719	1.19e-17	6.23e-17	0.00620404	7539	95.2233	115.682	113.508	62.5864	59.1446	57.785	1805	1544	1565	913	875	837	MpbHLH32	5.44769
Mapoly0011s0161	1.06754	4.96418	93.1149	4.93e-22	3.2e-21	0.00631866	2827	43.4176	41.7326	41.0514	19.6739	20.8189	19.7449	823	557	566	287	308	286	MpMADS2	5.29944
Mapoly0083s0069	0.683968	7.53232	63.8545	1.34e-15	6.3e-15	0.00485616	16788	237.082	218.178	228.756	133.262	147.963	144.635	4494	2912	3154	1944	2189	2095	MpIDDL5	5.15187
Mapoly0046s0038	1.2896	3.97407	46.1227	1.11e-11	4.19e-11	0.0203885	1393	18.0423	28.6209	19.8004	8.91154	8.17886	10.0105	342	382	273	130	121	145	MpERF10	5.12498
Mapoly0008s0060	1.71728	2.95003	62.8426	2.24e-15	1.04e-14	0.0216887	695	12.4503	11.6881	10.7343	2.81056	3.44729	4.34941	236	156	148	41	51	63	MpASLBD2	5.06602
Mapoly0019s0045	0.616037	7.73474	50.737	1.06e-12	4.26e-12	0.00502468	19185	246.156	270.175	256.68	159.379	174.663	170.179	4666	3606	3539	2325	2584	2465	MpB3-3/MpARF1	4.76489
Mapoly0005s0077	0.840856	5.5329	80.8315	2.46e-19	1.4e-18	0.00469986	4199	62.5678	58.4406	56.6451	31.396	34.5405	33.3455	1186	780	781	458	511	483	MpGATA1	4.65238
Mapoly0013s0172	0.770328	5.75973	70.5543	4.48e-17	2.28e-16	0.00470122	4904	69.9008	63.5354	70.9333	41.9528	39.7452	38.1781	1325	848	978	612	588	553	MpIDDL1	4.43688
Mapoly0028s0101	0.542643	7.82655	39.228	3.77e-10	1.28e-09	0.00507428	20424	254.544	276.544	276.118	175.146	188.654	190.2	4825	3691	3807	2555	2791	2755	MpbHLH47	4.24702
Mapoly0126s0029	1.11874	3.43349	33.5906	6.8e-09	2.08e-08	0.0194958	980	16.9872	12.3624	14.3607	6.51228	6.01585	7.66324	322	165	198	95	89	111	MpbHLH38	3.84117
Mapoly0033s0095	0.790307	4.67622	37.2619	1.03e-09	3.38e-09	0.00917912	2290	29.4902	30.7188	36.5546	17.6174	20.0754	18.1571	559	410	504	257	297	263	MpIDDL2	3.69565
Mapoly0066s0103	1.06048	3.46961	34.7293	3.79e-09	1.19e-08	0.0163063	995	15.299	14.8349	14.2157	5.75822	7.63811	7.87036	290	198	196	84	113	114	MpERF14	3.67946
Mapoly1350s0001	0.458628	7.59566	20.6731	5.45e-06	1.28e-05	0.00694648	17329	201.103	249.496	220.851	148.274	171.148	168.937	3812	3330	3045	2163	2532	2447	MpGRF	3.48358
Mapoly0011s0167	0.416043	8.2808	21.5527	3.44e-06	8.26e-06	0.00554789	27983	341.749	381.437	343.062	260.902	270.849	267.247	6478	5091	4730	3806	4007	3871	MpB3-1/MpARF2	3.44517
Mapoly0074s0026	0.527061	6.44909	34.7238	3.8e-09	1.19e-08	0.00494691	7876	101.712	105.043	102.266	66.0825	76.719	71.5926	1928	1402	1410	964	1135	1037	MpB3-5/MpVAL	3.39906
Mapoly0015s0003	0.461048	6.72874	20.7129	5.34e-06	1.25e-05	0.0067174	9525	116.114	133.29	118.802	84.3854	82.4645	100.52	2201	1779	1638	1231	1220	1456	MpbHLH29	3.10227
Mapoly0019s0096	0.429184	6.66673	20.7735	5.17e-06	1.22e-05	0.00569502	9173	119.174	122.65	107.488	91.9259	88.6155	78.9107	2259	1637	1482	1341	1311	1143	MpBZR2	2.86125
Mapoly0084s0085	0.553386	5.03113	24.7007	6.7e-07	1.73e-06	0.00676811	2928	35.8209	39.9344	40.5437	26.6661	27.2403	25.1989	679	533	559	389	403	365	Mp1R-MYB16	2.78416
Mapoly0030s0125	0.402352	6.69535	23.0099	1.61e-06	3.99e-06	0.00439569	9341	117.486	119.129	116.917	87.3331	93.4147	86.712	2227	1590	1612	1274	1382	1256	MpARID2	2.69389
Mapoly0874s0001	0.447023	5.98575	16.7073	4.36e-05	9.23e-05	0.00751079	5745	79.2912	64.884	74.5598	47.4368	53.0612	60.1323	1503	866	1028	692	785	871	MpR2R3-MYB20	2.67576
Mapoly0042s0058	0.501845	5.04767	19.5223	9.94e-06	2.26e-05	0.00717091	2965	36.5067	40.5338	38.8755	26.8032	29.8089	25.1299	692	541	536	391	441	364	Mp1R-MYB11	2.53315
Mapoly0001s0480	0.452461	5.25531	18.7033	1.53e-05	3.4e-05	0.00606877	3446	45.5806	43.2311	43.0822	30.0936	35.4192	30.9291	864	577	594	439	524	448	MpRR-MYB1	2.37783
Mapoly0025s0044	0.37894	6.20357	16.9506	3.84e-05	8.17e-05	0.00516473	6655	85.9384	77.7709	85.7292	58.9532	64.4845	68.4859	1629	1038	1182	860	954	992	MpbHLH49	2.35078
Mapoly0124s0021	0.403613	5.35324	9.58079	0.00196624	0.00337401	0.0105595	3724	54.8655	36.7127	47.4339	34.9606	33.7293	36.6593	1040	490	654	510	499	531	MpbHLH1	2.16063
Mapoly0049s0083	0.273681	7.63415	8.79294	0.00302398	0.00505124	0.00578681	17797	198.993	239.981	213.09	172.678	184.666	181.778	3772	3203	2938	2519	2732	2633	MpSHI	2.08932
Mapoly0060s0052	0.948986	2.18585	14.7272	0.000124244	0.000250035	0.0274405	401	6.06686	5.99391	5.36714	2.46781	3.2445	3.31383	115	80	74	36	48	48	MpERF13	2.07434
Mapoly0030s0035	0.2891	7.00033	8.40051	0.00375116	0.00617784	0.00662543	11456	126.665	154.943	140.561	104.813	120.993	119.436	2401	2068	1938	1529	1790	1730	MpLIM2	2.02379
Mapoly0027s0033	0.344987	5.80746	14.7818	0.000120692	0.00024334	0.00457783	5061	66.3134	61.5125	59.6188	49.4248	51.5065	46.8079	1257	821	822	721	762	678	MpBBX1	2.0035
Mapoly0016s0098	0.311584	5.73443	11.8868	0.000565344	0.0010458	0.00459576	4776	56.5009	63.7602	56.2825	47.5053	47.7213	46.877	1071	851	776	693	706	679	MpbZIP5	1.78676
Mapoly0057s0042	0.287214	6.08427	11.5814	0.000666153	0.00122338	0.00412333	6097	72.6968	75.2235	75.4301	62.655	60.0909	60.2013	1378	1004	1040	914	889	872	MpTrihelix21	1.74749
Mapoly0113s0052	0.751207	2.30595	10.0081	0.00155849	0.00271407	0.0257951	432	5.32829	6.66822	6.16496	3.15331	3.78526	3.7971	101	89	85	46	56	55	MpTrihelix25	1.73225
Mapoly0037s0007	0.316912	5.39909	9.76186	0.00178169	0.00307765	0.00578718	3788	45.1058	42.6317	52.2934	37.0857	37.9877	37.2806	855	569	721	541	562	540	MpbHLH21	1.71104
Mapoly0122s0020	0.301712	5.49911	10.2629	0.00135735	0.0023871	0.0048805	4072	50.8034	48.6256	49.8999	43.9407	37.9202	39.3518	963	649	688	641	561	570	MpbZIP13	1.65915
Mapoly0042s0072	-0.312812	5.32668	10.2459	0.00136992	0.00240708	0.00518528	3597	37.1925	33.5659	36.192	45.7916	42.9897	44.2535	705	448	499	668	636	641	MpRR-MYB3	-1.66625
Mapoly0078s0019	-0.880598	1.91459	10.5065	0.00118957	0.00211036	0.0333729	324	2.26848	2.54741	2.90116	5.34692	4.73157	4.07325	43	34	40	78	70	59	MpGeBP2	-1.68599
Mapoly0090s0091	-0.333414	5.34717	10.8379	0.000994412	0.001784	0.00570585	3631	34.0272	34.3151	39.4558	42.9125	46.9101	45.8414	645	458	544	626	694	664	Mp1R-MYB17	-1.78282
Mapoly0138s0004	-0.281417	6.48443	9.53283	0.00201829	0.00345739	0.00522388	8046	85.0943	81.2924	75.6477	104.813	97.2676	92.3041	1613	1085	1043	1529	1439	1337	MpCBF5	-1.82483
Mapoly0176s0008	-0.463978	4.42601	9.4743	0.0020837	0.00356379	0.0131499	1924	19.4667	13.9358	20.3806	25.9806	26.0236	22.3684	369	186	281	379	385	324	MpASLBD17	-2.05357
Mapoly0020s0013	-0.271931	7.79223	10.1907	0.00141148	0.00247247	0.00491625	19875	198.993	196.675	206.49	227.381	247.596	252.059	3772	2625	2847	3317	3663	3651	Mp1R-MYB7	-2.11895
Mapoly0022s0128	-0.29802	7.41698	12.9354	0.000322431	0.000615897	0.00454201	15282	145.657	158.389	155.647	193.586	188.857	182.468	2761	2114	2146	2824	2794	2643	MpRKD	-2.2104
Mapoly0036s0129	-0.449011	5.04627	16.9926	3.75e-05	8e-05	0.00645448	2949	27.5383	26.2233	29.7369	37.7027	39.5424	36.7283	522	350	410	550	585	532	MpWRKY5	-2.26583
Mapoly0051s0057	-0.626087	3.67579	12.696	0.000366448	0.000695198	0.0166828	1132	10.1818	11.0138	8.63095	15.4924	13.0456	17.5357	193	147	119	226	193	254	MpWRKY9	-2.30136
Mapoly0159s0017	-0.828506	2.9835	17.006	3.73e-05	7.95e-05	0.0198549	697	6.01411	5.09482	5.65726	8.84299	9.9363	11.1152	114	68	78	129	147	161	MpTrihelix34	-2.47185
Mapoly0175s0015	-1.98092	1.25196	12.6219	0.000381244	0.000721436	0.176058	204	1.95195	0.224772	0.435174	4.45577	3.92044	2.41634	37	3	6	65	58	35	MpNAC6	-2.48002
Mapoly0119s0041	-0.421831	6.10158	12.1318	0.000495683	0.000924523	0.0095424	6143	58.0308	55.1439	62.5925	62.4493	87.2637	85.7455	1100	736	863	911	1291	1242	MpGARP6/MpHSR	-2.57384
Mapoly0029s0022	-0.390404	7.22733	21.8788	2.9e-06	7.01e-06	0.00455316	13461	136.372	126.397	125.838	174.118	173.851	161.688	2585	1687	1735	2540	2572	2342	MpC2H2-6	-2.82158
Mapoly0001s0298	-0.842386	4.82628	48.4975	3.31e-12	1.29e-11	0.00792116	2514	18.4644	21.5781	20.7433	34.138	39.4748	35.0714	350	288	286	498	584	508	MpTCP2	-4.06559
Mapoly0028s0060	-0.853558	5.03155	36.6261	1.43e-09	4.63e-09	0.0120038	2923	25.217	17.8319	26.4731	42.0899	44.5443	39.2827	478	238	365	614	659	569	MpbHLH3	-4.29472
Mapoly0005s0203	-0.507297	9.11005	24.2399	8.51e-07	2.17e-06	0.00748863	49511	462.453	467.3	439.163	698.459	634.977	612.369	8766	6237	6055	10189	9394	8870	MpCSD	-4.6215
Mapoly0166s0010	-4.40654	1.32502	17.1818	3.4e-05	7.27e-05	0.555961	209	0.316532	0.0749238	0.217587	0.479852	0.540751	12.703	6	1	3	7	8	184	MpERF21	-5.83874
Mapoly0068s0088	-1.66614	3.98709	9.32892	0.00225565	0.00383975	0.1988	1398	8.75738	6.14375	7.68807	6.44373	10.477	54.8854	166	82	106	94	155	795	MpERF15	-6.64304
Mapoly0034s0126	-1.44493	5.82155	125.737	3.51e-29	3.11e-28	0.0101474	4988	25.217	37.6118	28.3588	76.982	81.4506	88.9903	478	502	391	1123	1205	1289	MpbZIP9	-8.41173
Mapoly0034s0029	-3.03443	5.67245	69.2808	8.54e-17	4.29e-16	0.0798991	4474	10.4983	11.3884	11.3145	38.7995	69.7569	163.552	199	152	156	566	1032	2369	MpERF7	-17.2127

[truncated: 15 more sheets: TS11, TS12, TS13, TS14, TS15, TS16, TS17, TS18, TS19, TS20, TS21, TS22, TS23, TS24, TS25]
